# Supplementary material for: In-Silico Study of Immune System Associated Genes in Case of Type-2 Diabetes With Insulin Action and Resistance, and/or Obesity
Source: Front Endocrinol (Lausanne). 2021 Apr 13;12:641888. doi: 10.3389/fendo.2021.641888 (PMC8078136; doi:10.3389/fendo.2021.641888)
Supplement: Supplementary file 1 [file Table_1.xlsx]

## Sheet: Sheet1
ID	adj.P.Val	P.Value	t	B	logFC	Gene.symbol	Gene.title
AFFX-BioB-3_st	NA	NA	NA	NA	NA	Unk	Unk
AFFX-BioC-3_st	NA	NA	NA	NA	NA	Unk	Unk
AFFX-BioC-5_st	NA	NA	NA	NA	NA	Unk	Unk
AFFX-HUMISGF3A/M97935_5_at	NA	NA	NA	NA	NA	STAT1	signal_transducer_and_activator_of_transcription_1
AFFX-HUMISGF3A/M97935_MA_at	NA	NA	NA	NA	NA	STAT1	signal_transducer_and_activator_of_transcription_1
AFFX-PheX-3_at	NA	NA	NA	NA	NA	Unk	Unk
AFFX-PheX-5_at	NA	NA	NA	NA	NA	Unk	Unk
AFFX-PheX-M_at	NA	NA	NA	NA	NA	Unk	Unk
AFFX-ThrX-3_at	NA	NA	NA	NA	NA	Unk	Unk
AFFX-ThrX-5_at	NA	NA	NA	NA	NA	Unk	Unk
AFFX-ThrX-M_at	NA	NA	NA	NA	NA	Unk	Unk
AFFX-TrpnX-3_at	NA	NA	NA	NA	NA	Unk	Unk
AFFX-TrpnX-5_at	NA	NA	NA	NA	NA	Unk	Unk
AFFX-TrpnX-M_at	NA	NA	NA	NA	NA	Unk	Unk
GMCSF_at	NA	NA	NA	NA	NA	Csf2	colony_stimulating_factor_2_(granulocyte-macrophage)
IL12_P40_at	NA	NA	NA	NA	NA	Il12b	interleukin_12b
RC_AA169192_at	NA	NA	NA	NA	NA	HSBP1	heat_shock_factor_binding_protein_1
RC_AA172399_s_at	NA	NA	NA	NA	NA	PKP2	plakophilin_2
RC_AA173238_at	NA	NA	NA	NA	NA	Unk	Unk
RC_AA173666_s_at	NA	NA	NA	NA	NA	ZNF81	zinc_finger_protein_81
RC_AA173939_at	NA	NA	NA	NA	NA	BOD1L1	biorientation_of_chromosomes_in_cell_division_1_like_1
RC_AA176404_at	NA	NA	NA	NA	NA	ZBTB38	zinc_finger_and_BTB_domain_containing_38
RC_AA176628_at	NA	NA	NA	NA	NA	Unk	Unk
RC_AA176688_at	NA	NA	NA	NA	NA	Unk	Unk
RC_AA177051_at	NA	NA	NA	NA	NA	Unk	Unk
RC_AA181643_s_at	NA	NA	NA	NA	NA	RCN1	reticulocalbin_1
RC_AA181935_at	NA	NA	NA	NA	NA	LOC100133431///NLGN4Y	hypothetical_protein_LOC100133431///neuroligin_4,_Y-linked
RC_AA182626_at	NA	NA	NA	NA	NA	Unk	Unk
RC_AA187679_at	NA	NA	NA	NA	NA	TULP4	tubby_like_protein_4
RC_AA189116_at	NA	NA	NA	NA	NA	Unk	Unk
RC_AA190859_at	NA	NA	NA	NA	NA	FAM129A	family_with_sequence_similarity_129_member_A
RC_AA191404_at	NA	NA	NA	NA	NA	Unk	Unk
RC_AA191488_s_at	NA	NA	NA	NA	NA	SLC31A1	solute_carrier_family_31_member_1
RC_AA191532_at	NA	NA	NA	NA	NA	DIAPH2	diaphanous_related_formin_2
RC_AA191543_at	NA	NA	NA	NA	NA	Unk	Unk
RC_AA191658_at	NA	NA	NA	NA	NA	PRKAB1	protein_kinase_AMP-activated_non-catalytic_subunit_beta_1
RC_AA192415_at	NA	NA	NA	NA	NA	IFT88	intraflagellar_transport_88
RC_AA192811_at	NA	NA	NA	NA	NA	LOC101927420	uncharacterized_LOC101927420
RC_AA193360_at	NA	NA	NA	NA	NA	ATP13A3	ATPase_13A3
RC_AA193381_at	NA	NA	NA	NA	NA	KDM1A	lysine_demethylase_1A
RC_AA193555_s_at	NA	NA	NA	NA	NA	MYCL	v-myc_avian_myelocytomatosis_viral_oncogene_lung_carcinoma_derived_homolog
RC_AA193676_at	NA	NA	NA	NA	NA	SENP3	SUMO1/sentrin/SMT3_specific_peptidase_3
RC_AA195323_at	NA	NA	NA	NA	NA	FAM91A1	family_with_sequence_similarity_91_member_A1
RC_AA195517_at	NA	NA	NA	NA	NA	Unk	Unk
RC_AA195651_at	NA	NA	NA	NA	NA	TFAP2B	transcription_factor_AP-2_beta
RC_AA196979_at	NA	NA	NA	NA	NA	Unk	Unk
RC_AA197344_at	NA	NA	NA	NA	NA	Unk	Unk
RC_AA199708_at	NA	NA	NA	NA	NA	Unk	Unk
RC_AA205818_at	NA	NA	NA	NA	NA	LOC441601	septin_7_pseudogene
RC_AA207105_at	NA	NA	NA	NA	NA	TTTY15	testis-specific_transcript,_Y-linked_15_(non-protein_coding)
RC_AA207241_at	NA	NA	NA	NA	NA	Unk	Unk
RC_AA210718_at	NA	NA	NA	NA	NA	DOCK11	dedicator_of_cytokinesis_11
RC_AA210722_at	NA	NA	NA	NA	NA	RPL32P3	ribosomal_protein_L32_pseudogene_3
RC_AA211320_at	NA	NA	NA	NA	NA	NSG1	neuron_specific_gene_family_member_1
RC_AA213801_s_at	NA	NA	NA	NA	NA	CTRL	chymotrypsin_like
RC_AA215640_at	NA	NA	NA	NA	NA	PIGM	phosphatidylinositol_glycan_anchor_biosynthesis_class_M
RC_AA215660_s_at	NA	NA	NA	NA	NA	SEC16A	SEC16_homolog_A,_endoplasmic_reticulum_export_factor
RC_AA227260_at	NA	NA	NA	NA	NA	ZIC3	Zic_family_member_3
RC_AA227959_s_at	NA	NA	NA	NA	NA	CASP6	caspase_6
RC_AA227989_at	NA	NA	NA	NA	NA	LIMA1	LIM_domain_and_actin_binding_1
RC_AA232251_at	NA	NA	NA	NA	NA	Unk	Unk
RC_AA232276_at	NA	NA	NA	NA	NA	RAB11FIP4	RAB11_family_interacting_protein_4
RC_AA232663_at	NA	NA	NA	NA	NA	Unk	Unk
RC_AA233315_at	NA	NA	NA	NA	NA	ANKH	ANKH_inorganic_pyrophosphate_transport_regulator
RC_AA233334_s_at	NA	NA	NA	NA	NA	ATXN3	ataxin_3
RC_AA233346_at	NA	NA	NA	NA	NA	Unk	Unk
RC_AA233380_at	NA	NA	NA	NA	NA	Unk	Unk
RC_AA233704_at	NA	NA	NA	NA	NA	PIGT	phosphatidylinositol_glycan_anchor_biosynthesis_class_T
RC_AA233796_at	NA	NA	NA	NA	NA	EIF4E	eukaryotic_translation_initiation_factor_4E
RC_AA233863_s_at	NA	NA	NA	NA	NA	TBL1X	transducin_(beta)-like_1X-linked
RC_AA234383_at	NA	NA	NA	NA	NA	Unk	Unk
RC_AA234921_at	NA	NA	NA	NA	NA	FRMD4B	FERM_domain_containing_4B
RC_AA234959_at	NA	NA	NA	NA	NA	TPP1	tripeptidyl_peptidase_1
RC_AA235045_at	NA	NA	NA	NA	NA	GOSR2	golgi_SNAP_receptor_complex_member_2
RC_AA235354_at	NA	NA	NA	NA	NA	ZNF503-AS2	ZNF503_antisense_RNA_2
RC_AA235370_at	NA	NA	NA	NA	NA	TENM1	teneurin_transmembrane_protein_1
RC_AA235532_s_at	NA	NA	NA	NA	NA	ELAC2	elaC_ribonuclease_Z_2
RC_AA242764_s_at	NA	NA	NA	NA	NA	XPA	XPA,_DNA_damage_recognition_and_repair_factor
RC_AA243020_at	NA	NA	NA	NA	NA	ADAM10	ADAM_metallopeptidase_domain_10
RC_AA243370_at	NA	NA	NA	NA	NA	Unk	Unk
RC_AA250934_s_at	NA	NA	NA	NA	NA	FDX1	ferredoxin_1
RC_AA250947_at	NA	NA	NA	NA	NA	TUBGCP4	tubulin_gamma_complex_associated_protein_4
RC_AA251240_at	NA	NA	NA	NA	NA	MAN1A2	mannosidase_alpha_class_1A_member_2
RC_AA251271_at	NA	NA	NA	NA	NA	TPGS1	tubulin_polyglutamylase_complex_subunit_1
RC_AA251741_at	NA	NA	NA	NA	NA	GEMIN5	gem_nuclear_organelle_associated_protein_5
RC_AA252078_at	NA	NA	NA	NA	NA	Unk	Unk
RC_AA252124_at	NA	NA	NA	NA	NA	ANGPT2	angiopoietin_2
RC_AA252245_at	NA	NA	NA	NA	NA	FAM26F	family_with_sequence_similarity_26_member_F
RC_AA252650_at	NA	NA	NA	NA	NA	MAP2K7	mitogen-activated_protein_kinase_kinase_7
RC_AA252974_at	NA	NA	NA	NA	NA	SH3PXD2A	SH3_and_PX_domains_2A
RC_AA253173_at	NA	NA	NA	NA	NA	LOC100132861	hypothetical_protein_LOC100132861
RC_AA253395_s_at	NA	NA	NA	NA	NA	TEAD1	TEA_domain_transcription_factor_1
RC_AA255553_s_at	NA	NA	NA	NA	NA	NFKB2	nuclear_factor_kappa_B_subunit_2
RC_AA255605_at	NA	NA	NA	NA	NA	TUBGCP2	tubulin_gamma_complex_associated_protein_2
RC_AA255875_at	NA	NA	NA	NA	NA	IGSF22	immunoglobulin_superfamily_member_22
RC_AA255943_at	NA	NA	NA	NA	NA	LOC105374266	uncharacterized_LOC105374266
RC_AA256073_at	NA	NA	NA	NA	NA	Unk	Unk
RC_AA256175_at	NA	NA	NA	NA	NA	FCHSD1	FCH_and_double_SH3_domains_1
RC_AA256430_at	NA	NA	NA	NA	NA	ITPRIPL2	inositol_1,4,5-trisphosphate_receptor_interacting_protein_like_2
RC_AA256607_i_at	NA	NA	NA	NA	NA	MARVELD1	MARVEL_domain_containing_1
RC_AA258205_at	NA	NA	NA	NA	NA	REV3L	REV3_like,_DNA_directed_polymerase_zeta_catalytic_subunit
RC_AA258293_at	NA	NA	NA	NA	NA	CECR2	CECR2,_histone_acetyl-lysine_reader
RC_AA258356_at	NA	NA	NA	NA	NA	PEX13	peroxisomal_biogenesis_factor_13
RC_AA258391_at	NA	NA	NA	NA	NA	Unk	Unk
RC_AA258569_at	NA	NA	NA	NA	NA	Unk	Unk
RC_AA258818_at	NA	NA	NA	NA	NA	Unk	Unk
RC_AA261852_at	NA	NA	NA	NA	NA	MORF4L2	mortality_factor_4_like_2
RC_AA262354_at	NA	NA	NA	NA	NA	Unk	Unk
RC_AA262761_at	NA	NA	NA	NA	NA	CDC40	cell_division_cycle_40
RC_AA262824_at	NA	NA	NA	NA	NA	GSX2	GS_homeobox_2
RC_AA278312_at	NA	NA	NA	NA	NA	Unk	Unk
RC_AA278674_at	NA	NA	NA	NA	NA	Unk	Unk
RC_AA278846_at	NA	NA	NA	NA	NA	Unk	Unk
RC_AA279307_at	NA	NA	NA	NA	NA	GALNT10	polypeptide_N-acetylgalactosaminyltransferase_10
RC_AA279391_at	NA	NA	NA	NA	NA	Unk	Unk
RC_AA279654_at	NA	NA	NA	NA	NA	ZNF638	zinc_finger_protein_638
RC_AA279826_at	NA	NA	NA	NA	NA	NAPSB	napsin_B_aspartic_peptidase,_pseudogene
RC_AA280134_at	NA	NA	NA	NA	NA	Unk	Unk
RC_AA280169_at	NA	NA	NA	NA	NA	Unk	Unk
RC_AA280587_at	NA	NA	NA	NA	NA	TMEM164	transmembrane_protein_164
RC_AA280648_at	NA	NA	NA	NA	NA	RAB39B	RAB39B,_member_RAS_oncogene_family
RC_AA280886_at	NA	NA	NA	NA	NA	Unk	Unk
RC_AA281084_at	NA	NA	NA	NA	NA	RP9	retinitis_pigmentosa_9_(autosomal_dominant)
RC_AA281239_at	NA	NA	NA	NA	NA	CNOT6L	CCR4-NOT_transcription_complex_subunit_6_like
RC_AA281253_at	NA	NA	NA	NA	NA	Unk	Unk
RC_AA281304_at	NA	NA	NA	NA	NA	RPAIN	RPA_interacting_protein
RC_AA281349_at	NA	NA	NA	NA	NA	TRPV2	transient_receptor_potential_cation_channel_subfamily_V_member_2
RC_AA281449_at	NA	NA	NA	NA	NA	STXBP6	syntaxin_binding_protein_6
RC_AA281542_at	NA	NA	NA	NA	NA	NFYA	nuclear_transcription_factor_Y_subunit_alpha
RC_AA281579_at	NA	NA	NA	NA	NA	Unk	Unk
RC_AA281600_at	NA	NA	NA	NA	NA	SNAPC3	small_nuclear_RNA_activating_complex_polypeptide_3
RC_AA282143_s_at	NA	NA	NA	NA	NA	MIA	melanoma_inhibitory_activity
RC_AA282169_at	NA	NA	NA	NA	NA	OTULIN	OTU_deubiquitinase_with_linear_linkage_specificity
RC_AA282536_at	NA	NA	NA	NA	NA	ZNF100	zinc_finger_protein_100
RC_AA282757_s_at	NA	NA	NA	NA	NA	PNOC	prepronociceptin
RC_AA283003_at	NA	NA	NA	NA	NA	FBXO5	F-box_protein_5
RC_AA283006_at	NA	NA	NA	NA	NA	SMC4	structural_maintenance_of_chromosomes_4
RC_AA283034_s_at	NA	NA	NA	NA	NA	SOCS1	suppressor_of_cytokine_signaling_1
RC_AA284108_at	NA	NA	NA	NA	NA	HSPB6	heat_shock_protein_family_B_(small)_member_6
RC_AA284113_at	NA	NA	NA	NA	NA	NOTCH3	notch_3
RC_AA284297_at	NA	NA	NA	NA	NA	LOC100129932	hypothetical_LOC100129932
RC_AA285049_at	NA	NA	NA	NA	NA	ZNF841///ZNF83///ZNF432	zinc_finger_protein_841///zinc_finger_protein_83///zinc_finger_protein_432
RC_AA285053_at	NA	NA	NA	NA	NA	MBNL2	muscleblind_like_splicing_regulator_2
RC_AA286670_at	NA	NA	NA	NA	NA	Unk	Unk
RC_AA286674_at	NA	NA	NA	NA	NA	PIK3AP1	phosphoinositide-3-kinase_adaptor_protein_1
RC_AA286774_at	NA	NA	NA	NA	NA	MTHFD2L	methylenetetrahydrofolate_dehydrogenase_(NADP+_dependent)_2-like
RC_AA286814_at	NA	NA	NA	NA	NA	TCL6	T-cell_leukemia/lymphoma_6_(non-protein_coding)
RC_AA286886_at	NA	NA	NA	NA	NA	GADD45GIP1	GADD45G_interacting_protein_1
RC_AA286939_at	NA	NA	NA	NA	NA	Unk	Unk
RC_AA286989_at	NA	NA	NA	NA	NA	NDE1	nudE_neurodevelopment_protein_1
RC_AA287115_at	NA	NA	NA	NA	NA	CENPK	centromere_protein_K
RC_AA287331_at	NA	NA	NA	NA	NA	Unk	Unk
RC_AA287602_at	NA	NA	NA	NA	NA	EFCAB14	EF-hand_calcium_binding_domain_14
RC_AA287658_at	NA	NA	NA	NA	NA	HDDC3	HD_domain_containing_3
RC_AA287859_at	NA	NA	NA	NA	NA	BCL11A	B-cell_CLL/lymphoma_11A
RC_AA287878_at	NA	NA	NA	NA	NA	POLK	DNA_polymerase_kappa
RC_AA287928_at	NA	NA	NA	NA	NA	Unk	Unk
RC_AA287931_at	NA	NA	NA	NA	NA	2020-09-09	septin_9
RC_AA287939_at	NA	NA	NA	NA	NA	Unk	Unk
RC_AA287940_at	NA	NA	NA	NA	NA	Unk	Unk
RC_AA290631_at	NA	NA	NA	NA	NA	KANSL1L	KAT8_regulatory_NSL_complex_subunit_1_like
RC_AA290673_at	NA	NA	NA	NA	NA	EP400	E1A_binding_protein_p400
RC_AA291303_at	NA	NA	NA	NA	NA	Unk	Unk
RC_AA291468_at	NA	NA	NA	NA	NA	Unk	Unk
RC_AA291522_at	NA	NA	NA	NA	NA	Unk	Unk
RC_AA291556_s_at	NA	NA	NA	NA	NA	RIN1	Ras_and_Rab_interactor_1
RC_AA291983_at	NA	NA	NA	NA	NA	Unk	Unk
RC_AA292282_s_at	NA	NA	NA	NA	NA	MTA1	metastasis_associated_1
RC_AA292436_s_at	NA	NA	NA	NA	NA	SEMA5A	semaphorin_5A
RC_AA292481_at	NA	NA	NA	NA	NA	Unk	Unk
RC_AA292689_at	NA	NA	NA	NA	NA	CDCP1	CUB_domain_containing_protein_1
RC_AA292700_at	NA	NA	NA	NA	NA	Unk	Unk
RC_AA292747_at	NA	NA	NA	NA	NA	Unk	Unk
RC_AA293435_at	NA	NA	NA	NA	NA	HEMK1	HemK_methyltransferase_family_member_1
RC_AA299629_at	NA	NA	NA	NA	NA	FUS	FUS_RNA_binding_protein
RC_AA299903_s_at	NA	NA	NA	NA	NA	RAB36	RAB36,_member_RAS_oncogene_family
RC_AA300112_i_at	NA	NA	NA	NA	NA	Unk	Unk
RC_AA302524_at	NA	NA	NA	NA	NA	Unk	Unk
RC_AA302650_at	NA	NA	NA	NA	NA	FOXI2	forkhead_box_I2
RC_AA302745_at	NA	NA	NA	NA	NA	Unk	Unk
RC_AA302767_at	NA	NA	NA	NA	NA	Unk	Unk
RC_AA302809_at	NA	NA	NA	NA	NA	Unk	Unk
RC_AA321890_at	NA	NA	NA	NA	NA	SRGAP2	SLIT-ROBO_Rho_GTPase_activating_protein_2
RC_AA338889_f_at	NA	NA	NA	NA	NA	TTLL3///ARPC4	tubulin_tyrosine_ligase_like_3///actin_related_protein_2/3_complex_subunit_4
RC_AA340301_at	NA	NA	NA	NA	NA	PDE7B	phosphodiesterase_7B
RC_AA340515_at	NA	NA	NA	NA	NA	ANKRD13C	ankyrin_repeat_domain_13C
RC_AA342084_at	NA	NA	NA	NA	NA	Unk	Unk
RC_AA342155_at	NA	NA	NA	NA	NA	Unk	Unk
RC_AA342337_at	NA	NA	NA	NA	NA	CPM	carboxypeptidase_M
RC_AA342457_i_at	NA	NA	NA	NA	NA	Unk	Unk
RC_AA342600_at	NA	NA	NA	NA	NA	HIP1	huntingtin_interacting_protein_1
RC_AA342828_s_at	NA	NA	NA	NA	NA	Unk	Unk
RC_AA342864_at	NA	NA	NA	NA	NA	LINC00535	long_intergenic_non-protein_coding_RNA_535
RC_AA344860_at	NA	NA	NA	NA	NA	Unk	Unk
RC_AA346156_at	NA	NA	NA	NA	NA	Unk	Unk
RC_AA346561_at	NA	NA	NA	NA	NA	FLJ42022///CLK3	uncharacterized_LOC646748///CDC_like_kinase_3
RC_AA347247_at	NA	NA	NA	NA	NA	Unk	Unk
RC_AA347422_at	NA	NA	NA	NA	NA	Unk	Unk
RC_AA347885_at	NA	NA	NA	NA	NA	Unk	Unk
RC_AA348288_at	NA	NA	NA	NA	NA	Unk	Unk
RC_AA348913_at	NA	NA	NA	NA	NA	Unk	Unk
RC_AA349544_at	NA	NA	NA	NA	NA	TMEM132B	transmembrane_protein_132B
RC_AA349767_f_at	NA	NA	NA	NA	NA	APBA1	amyloid_beta_precursor_protein_binding_family_A_member_1
RC_AA350814_s_at	NA	NA	NA	NA	NA	SLC6A13	solute_carrier_family_6_member_13
RC_AA357270_at	NA	NA	NA	NA	NA	GRPEL1	GrpE_like_1,_mitochondrial
RC_AA358015_at	NA	NA	NA	NA	NA	Unk	Unk
RC_AA358159_at	NA	NA	NA	NA	NA	NEO1	neogenin_1
RC_AA358268_i_at	NA	NA	NA	NA	NA	TEAD2	TEA_domain_transcription_factor_2
RC_AA358397_at	NA	NA	NA	NA	NA	Unk	Unk
RC_AA358720_at	NA	NA	NA	NA	NA	C11orf52	chromosome_11_open_reading_frame_52
RC_AA365356_at	NA	NA	NA	NA	NA	LOC100129129	uncharacterized_LOC100129129
RC_AA365668_at	NA	NA	NA	NA	NA	CAMK1	calcium/calmodulin_dependent_protein_kinase_I
RC_AA370132_at	NA	NA	NA	NA	NA	Unk	Unk
RC_AA371538_at	NA	NA	NA	NA	NA	NCR1	natural_cytotoxicity_triggering_receptor_1
RC_AA371561_at	NA	NA	NA	NA	NA	Unk	Unk
RC_AA371859_at	NA	NA	NA	NA	NA	Unk	Unk
RC_AA376580_f_at	NA	NA	NA	NA	NA	PRB2///PRB1	proline_rich_protein_BstNI_subfamily_2///proline_rich_protein_BstNI_subfamily_1
RC_AA380933_at	NA	NA	NA	NA	NA	Unk	Unk
RC_AA382211_at	NA	NA	NA	NA	NA	Unk	Unk
RC_AA382249_at	NA	NA	NA	NA	NA	LOC728095	uncharacterized_LOC728095
RC_AA382529_s_at	NA	NA	NA	NA	NA	C7orf34	chromosome_7_open_reading_frame_34
RC_AA382742_at	NA	NA	NA	NA	NA	Unk	Unk
RC_AA382809_at	NA	NA	NA	NA	NA	HEATR9	HEAT_repeat_containing_9
RC_AA382940_at	NA	NA	NA	NA	NA	HDGFL1	hepatoma_derived_growth_factor-like_1
RC_AA382979_at	NA	NA	NA	NA	NA	MKRN2	makorin_ring_finger_protein_2
RC_AA383034_s_at	NA	NA	NA	NA	NA	MAP3K12	mitogen-activated_protein_kinase_kinase_kinase_12
RC_AA386260_at	NA	NA	NA	NA	NA	Unk	Unk
RC_AA397517_at	NA	NA	NA	NA	NA	LINC01016	long_intergenic_non-protein_coding_RNA_1016
RC_AA397905_at	NA	NA	NA	NA	NA	Unk	Unk
RC_AA397930_at	NA	NA	NA	NA	NA	EWSAT1	Ewing_sarcoma_associated_transcript_1
RC_AA398015_at	NA	NA	NA	NA	NA	CLEC3A	C-type_lectin_domain_family_3_member_A
RC_AA398025_s_at	NA	NA	NA	NA	NA	GLTSCR1L	GLTSCR1_like
RC_AA398120_at	NA	NA	NA	NA	NA	Unk	Unk
RC_AA398154_at	NA	NA	NA	NA	NA	PIGN	phosphatidylinositol_glycan_anchor_biosynthesis_class_N
RC_AA398193_at	NA	NA	NA	NA	NA	LOC104613533	uncharacterized_LOC104613533
RC_AA398240_at	NA	NA	NA	NA	NA	AKAP4	A-kinase_anchoring_protein_4
RC_AA398247_at	NA	NA	NA	NA	NA	HSF5	heat_shock_transcription_factor_5
RC_AA398274_at	NA	NA	NA	NA	NA	CCDC40	coiled-coil_domain_containing_40
RC_AA398285_at	NA	NA	NA	NA	NA	CD2AP	CD2_associated_protein
RC_AA398332_at	NA	NA	NA	NA	NA	Unk	Unk
RC_AA398364_at	NA	NA	NA	NA	NA	Unk	Unk
RC_AA398401_at	NA	NA	NA	NA	NA	LOC101929208	uncharacterized_LOC101929208
RC_AA398440_at	NA	NA	NA	NA	NA	LOC102724612	uncharacterized_LOC102724612
RC_AA398475_at	NA	NA	NA	NA	NA	MTMR7	myotubularin_related_protein_7
RC_AA398487_at	NA	NA	NA	NA	NA	Unk	Unk
RC_AA398504_at	NA	NA	NA	NA	NA	Unk	Unk
RC_AA398536_at	NA	NA	NA	NA	NA	Unk	Unk
RC_AA398575_at	NA	NA	NA	NA	NA	Unk	Unk
RC_AA398586_at	NA	NA	NA	NA	NA	RFPL3S	RFPL3_antisense
RC_AA398609_at	NA	NA	NA	NA	NA	Unk	Unk
RC_AA398625_at	NA	NA	NA	NA	NA	LINC01442	long_intergenic_non-protein_coding_RNA_1442
RC_AA398680_at	NA	NA	NA	NA	NA	Unk	Unk
RC_AA398705_at	NA	NA	NA	NA	NA	MICALCL	MICAL_C-terminal_like
RC_AA398706_at	NA	NA	NA	NA	NA	Unk	Unk
RC_AA398722_at	NA	NA	NA	NA	NA	Unk	Unk
RC_AA398751_at	NA	NA	NA	NA	NA	TMEM89	transmembrane_protein_89
RC_AA398775_at	NA	NA	NA	NA	NA	Unk	Unk
RC_AA398890_at	NA	NA	NA	NA	NA	STK32C	serine/threonine_kinase_32C
RC_AA398894_at	NA	NA	NA	NA	NA	Unk	Unk
RC_AA398904_at	NA	NA	NA	NA	NA	Unk	Unk
RC_AA398905_at	NA	NA	NA	NA	NA	Unk	Unk
RC_AA398925_at	NA	NA	NA	NA	NA	Unk	Unk
RC_AA399049_at	NA	NA	NA	NA	NA	Unk	Unk
RC_AA399058_at	NA	NA	NA	NA	NA	SPATA24	spermatogenesis_associated_24
RC_AA399060_at	NA	NA	NA	NA	NA	Unk	Unk
RC_AA399122_at	NA	NA	NA	NA	NA	Unk	Unk
RC_AA399259_s_at	NA	NA	NA	NA	NA	RRP1B	ribosomal_RNA_processing_1B
RC_AA399269_at	NA	NA	NA	NA	NA	C6orf201	chromosome_6_open_reading_frame_201
RC_AA399371_at	NA	NA	NA	NA	NA	SALL4	spalt_like_transcription_factor_4
RC_AA399416_at	NA	NA	NA	NA	NA	CD274	CD274_molecule
RC_AA399470_at	NA	NA	NA	NA	NA	ZNF775	zinc_finger_protein_775
RC_AA399570_at	NA	NA	NA	NA	NA	Unk	Unk
RC_AA399620_at	NA	NA	NA	NA	NA	Unk	Unk
RC_AA399640_at	NA	NA	NA	NA	NA	Unk	Unk
RC_AA399647_at	NA	NA	NA	NA	NA	CNNM1	cyclin_and_CBS_domain_divalent_metal_cation_transport_mediator_1
RC_AA399668_at	NA	NA	NA	NA	NA	Unk	Unk
RC_AA400034_at	NA	NA	NA	NA	NA	Unk	Unk
RC_AA400069_s_at	NA	NA	NA	NA	NA	CCDC7	coiled-coil_domain_containing_7
RC_AA400076_at	NA	NA	NA	NA	NA	RC3H2	ring_finger_and_CCCH-type_domains_2
RC_AA400092_at	NA	NA	NA	NA	NA	LOC100131928	hypothetical_protein_LOC100131928
RC_AA400121_at	NA	NA	NA	NA	NA	AKAP14	A-kinase_anchoring_protein_14
RC_AA400152_at	NA	NA	NA	NA	NA	Unk	Unk
RC_AA400186_at	NA	NA	NA	NA	NA	FCHO1	FCH_domain_only_1
RC_AA400205_at	NA	NA	NA	NA	NA	Unk	Unk
RC_AA400263_at	NA	NA	NA	NA	NA	SOX30	SRY-box_30
RC_AA400273_at	NA	NA	NA	NA	NA	Unk	Unk
RC_AA400393_at	NA	NA	NA	NA	NA	ADAMTS6	ADAM_metallopeptidase_with_thrombospondin_type_1_motif_6
RC_AA400408_s_at	NA	NA	NA	NA	NA	ODF2	outer_dense_fiber_of_sperm_tails_2
RC_AA400414_at	NA	NA	NA	NA	NA	LOC728784	hypothetical_LOC728784
RC_AA400428_at	NA	NA	NA	NA	NA	SDHAP3///SDHAP1///SDHA	succinate_dehydrogenase_complex_flavoprotein_subunit_A_pseudogene_3///succinate_dehydrogenase_complex_flavoprotein_subunit_A_pseudogene_1///succinate_dehydrogenase_complex_flavoprotein_subunit_A
RC_AA400434_at	NA	NA	NA	NA	NA	Unk	Unk
RC_AA400476_at	NA	NA	NA	NA	NA	KIF2C	kinesin_family_member_2C
RC_AA400487_at	NA	NA	NA	NA	NA	LINC01360	long_intergenic_non-protein_coding_RNA_1360
RC_AA400489_at	NA	NA	NA	NA	NA	PTPN1	protein_tyrosine_phosphatase,_non-receptor_type_1
RC_AA400498_at	NA	NA	NA	NA	NA	GUCA1A	guanylate_cyclase_activator_1A
RC_AA400514_at	NA	NA	NA	NA	NA	LINC01349	long_intergenic_non-protein_coding_RNA_1349
RC_AA400521_at	NA	NA	NA	NA	NA	BCL2L14	BCL2_like_14
RC_AA400722_at	NA	NA	NA	NA	NA	LOC157931	uncharacterized_LOC157931
RC_AA400725_at	NA	NA	NA	NA	NA	LINC00643	long_intergenic_non-protein_coding_RNA_643
RC_AA400767_at	NA	NA	NA	NA	NA	Unk	Unk
RC_AA400771_at	NA	NA	NA	NA	NA	Unk	Unk
RC_AA400857_at	NA	NA	NA	NA	NA	B3GALNT2	beta-1,3-N-acetylgalactosaminyltransferase_2
RC_AA400927_at	NA	NA	NA	NA	NA	EFCAB1	EF-hand_calcium_binding_domain_1
RC_AA401311_at	NA	NA	NA	NA	NA	CEP126	centrosomal_protein_126
RC_AA401438_at	NA	NA	NA	NA	NA	Unk	Unk
RC_AA401488_at	NA	NA	NA	NA	NA	SMC6	structural_maintenance_of_chromosomes_6
RC_AA401562_s_at	NA	NA	NA	NA	NA	SLC27A5	solute_carrier_family_27_member_5
RC_AA401688_at	NA	NA	NA	NA	NA	CDHR3	cadherin_related_family_member_3
RC_AA401718_at	NA	NA	NA	NA	NA	Unk	Unk
RC_AA401747_at	NA	NA	NA	NA	NA	DCST2	DC-STAMP_domain_containing_2
RC_AA401923_s_at	NA	NA	NA	NA	NA	TMPRSS13	transmembrane_protease,_serine_13
RC_AA401971_at	NA	NA	NA	NA	NA	Unk	Unk
RC_AA401995_at	NA	NA	NA	NA	NA	LRFN1	leucine_rich_repeat_and_fibronectin_type_III_domain_containing_1
RC_AA402227_at	NA	NA	NA	NA	NA	Unk	Unk
RC_AA402449_at	NA	NA	NA	NA	NA	Unk	Unk
RC_AA402481_at	NA	NA	NA	NA	NA	Unk	Unk
RC_AA402487_at	NA	NA	NA	NA	NA	Unk	Unk
RC_AA402713_at	NA	NA	NA	NA	NA	Unk	Unk
RC_AA402903_f_at	NA	NA	NA	NA	NA	IGHM	immunoglobulin_heavy_constant_mu
RC_AA402927_at	NA	NA	NA	NA	NA	SNX17	sorting_nexin_17
RC_AA403314_at	NA	NA	NA	NA	NA	Unk	Unk
RC_AA404229_at	NA	NA	NA	NA	NA	Unk	Unk
RC_AA404246_at	NA	NA	NA	NA	NA	PYROXD2	pyridine_nucleotide-disulphide_oxidoreductase_domain_2
RC_AA404271_at	NA	NA	NA	NA	NA	GRIK1	glutamate_ionotropic_receptor_kainate_type_subunit_1
RC_AA404284_at	NA	NA	NA	NA	NA	IL1RAP	interleukin_1_receptor_accessory_protein
RC_AA404324_at	NA	NA	NA	NA	NA	Unk	Unk
RC_AA404418_at	NA	NA	NA	NA	NA	Unk	Unk
RC_AA405437_at	NA	NA	NA	NA	NA	LOC143286	uncharacterized_LOC143286
RC_AA405517_at	NA	NA	NA	NA	NA	Unk	Unk
RC_AA405657_at	NA	NA	NA	NA	NA	TRMT6	tRNA_methyltransferase_6
RC_AA405727_at	NA	NA	NA	NA	NA	Unk	Unk
RC_AA405805_i_at	NA	NA	NA	NA	NA	TTC16	tetratricopeptide_repeat_domain_16
RC_AA405830_at	NA	NA	NA	NA	NA	Unk	Unk
RC_AA405849_at	NA	NA	NA	NA	NA	SERP2	stress-associated_endoplasmic_reticulum_protein_family_member_2
RC_AA405970_s_at	NA	NA	NA	NA	NA	MTERF1	mitochondrial_transcription_termination_factor_1
RC_AA405981_at	NA	NA	NA	NA	NA	Unk	Unk
RC_AA406045_s_at	NA	NA	NA	NA	NA	GK2	glycerol_kinase_2
RC_AA406048_at	NA	NA	NA	NA	NA	CFAP206	cilia_and_flagella_associated_protein_206
RC_AA406061_at	NA	NA	NA	NA	NA	Unk	Unk
RC_AA406078_at	NA	NA	NA	NA	NA	ZEB1	zinc_finger_E-box_binding_homeobox_1
RC_AA406094_at	NA	NA	NA	NA	NA	CAMSAP2	calmodulin_regulated_spectrin_associated_protein_family_member_2
RC_AA406164_at	NA	NA	NA	NA	NA	Unk	Unk
RC_AA406203_at	NA	NA	NA	NA	NA	Unk	Unk
RC_AA406210_at	NA	NA	NA	NA	NA	Unk	Unk
RC_AA406220_at	NA	NA	NA	NA	NA	Unk	Unk
RC_AA406222_at	NA	NA	NA	NA	NA	Unk	Unk
RC_AA406226_at	NA	NA	NA	NA	NA	Unk	Unk
RC_AA406532_at	NA	NA	NA	NA	NA	METTL26	methyltransferase_like_26
RC_AA406635_at	NA	NA	NA	NA	NA	Unk	Unk
RC_AA410227_s_at	NA	NA	NA	NA	NA	FAM193A	family_with_sequence_similarity_193_member_A
RC_AA410231_at	NA	NA	NA	NA	NA	SEC23IP	SEC23_interacting_protein
RC_AA410254_at	NA	NA	NA	NA	NA	MDFIC	MyoD_family_inhibitor_domain_containing
RC_AA410288_at	NA	NA	NA	NA	NA	ARHGEF12	Rho_guanine_nucleotide_exchange_factor_12
RC_AA410292_at	NA	NA	NA	NA	NA	Unk	Unk
RC_AA410343_at	NA	NA	NA	NA	NA	TSPAN9	tetraspanin_9
RC_AA410383_at	NA	NA	NA	NA	NA	CXCL13	C-X-C_motif_chemokine_ligand_13
RC_AA410638_at	NA	NA	NA	NA	NA	RANBP3	RAN_binding_protein_3
RC_AA411011_at	NA	NA	NA	NA	NA	Unk	Unk
RC_AA411433_at	NA	NA	NA	NA	NA	RNF44	ring_finger_protein_44
RC_AA411438_at	NA	NA	NA	NA	NA	Unk	Unk
RC_AA411523_at	NA	NA	NA	NA	NA	Unk	Unk
RC_AA411618_at	NA	NA	NA	NA	NA	Unk	Unk
RC_AA411866_at	NA	NA	NA	NA	NA	Unk	Unk
RC_AA411999_at	NA	NA	NA	NA	NA	SLMAP	sarcolemma_associated_protein
RC_AA412029_at	NA	NA	NA	NA	NA	Unk	Unk
RC_AA412031_at	NA	NA	NA	NA	NA	Unk	Unk
RC_AA412033_at	NA	NA	NA	NA	NA	LINC01249	long_intergenic_non-protein_coding_RNA_1249
RC_AA412065_at	NA	NA	NA	NA	NA	CLNS1A	chloride_nucleotide-sensitive_channel_1A
RC_AA412067_at	NA	NA	NA	NA	NA	Unk	Unk
RC_AA412092_at	NA	NA	NA	NA	NA	Unk	Unk
RC_AA412102_at	NA	NA	NA	NA	NA	Unk	Unk
RC_AA412103_at	NA	NA	NA	NA	NA	Unk	Unk
RC_AA412185_at	NA	NA	NA	NA	NA	Unk	Unk
RC_AA412259_at	NA	NA	NA	NA	NA	LINC01210	long_intergenic_non-protein_coding_RNA_1210
RC_AA412297_at	NA	NA	NA	NA	NA	Unk	Unk
RC_AA412405_s_at	NA	NA	NA	NA	NA	GLB1L2	galactosidase_beta_1_like_2
RC_AA412447_i_at	NA	NA	NA	NA	NA	RANGAP1	Ran_GTPase_activating_protein_1
RC_AA412470_at	NA	NA	NA	NA	NA	Unk	Unk
RC_AA412477_at	NA	NA	NA	NA	NA	Unk	Unk
RC_AA412479_at	NA	NA	NA	NA	NA	Unk	Unk
RC_AA412491_at	NA	NA	NA	NA	NA	ZNF510	zinc_finger_protein_510
RC_AA412498_at	NA	NA	NA	NA	NA	EWSAT1	Ewing_sarcoma_associated_transcript_1
RC_AA412504_at	NA	NA	NA	NA	NA	FGD4	FYVE,_RhoGEF_and_PH_domain_containing_4
RC_AA412512_at	NA	NA	NA	NA	NA	Unk	Unk
RC_AA412526_at	NA	NA	NA	NA	NA	LOC100132197	uncharacterized_LOC100132197
RC_AA412537_at	NA	NA	NA	NA	NA	Unk	Unk
RC_AA412569_at	NA	NA	NA	NA	NA	Unk	Unk
RC_AA412575_at	NA	NA	NA	NA	NA	FANCM	Fanconi_anemia_complementation_group_M
RC_AA412675_at	NA	NA	NA	NA	NA	MGAM	maltase-glucoamylase
RC_AA412682_at	NA	NA	NA	NA	NA	KCNMA1	potassium_calcium-activated_channel_subfamily_M_alpha_1
RC_AA412713_at	NA	NA	NA	NA	NA	RPL32P3	ribosomal_protein_L32_pseudogene_3
RC_AA412736_at	NA	NA	NA	NA	NA	C1orf158	chromosome_1_open_reading_frame_158
RC_AA416574_at	NA	NA	NA	NA	NA	MIR3976HG	MIR3976_host_gene
RC_AA416586_at	NA	NA	NA	NA	NA	DEFB134	defensin_beta_134
RC_AA416598_at	NA	NA	NA	NA	NA	Unk	Unk
RC_AA416690_at	NA	NA	NA	NA	NA	IQCF2	IQ_motif_containing_F2
RC_AA416698_s_at	NA	NA	NA	NA	NA	Unk	Unk
RC_AA416772_at	NA	NA	NA	NA	NA	C10orf55	chromosome_10_open_reading_frame_55
RC_AA416782_at	NA	NA	NA	NA	NA	OTP	orthopedia_homeobox
RC_AA416881_s_at	NA	NA	NA	NA	NA	Unk	Unk
RC_AA416885_at	NA	NA	NA	NA	NA	Unk	Unk
RC_AA416890_i_at	NA	NA	NA	NA	NA	SMPD1	sphingomyelin_phosphodiesterase_1
RC_AA416902_at	NA	NA	NA	NA	NA	LOC643449	similar_to_hCG2041756
RC_AA416928_s_at	NA	NA	NA	NA	NA	ATF1	activating_transcription_factor_1
RC_AA416974_at	NA	NA	NA	NA	NA	Unk	Unk
RC_AA416986_at	NA	NA	NA	NA	NA	GNB1	G_protein_subunit_beta_1
RC_AA417006_at	NA	NA	NA	NA	NA	FAM24B	family_with_sequence_similarity_24_member_B
RC_AA417017_at	NA	NA	NA	NA	NA	Unk	Unk
RC_AA417044_at	NA	NA	NA	NA	NA	Unk	Unk
RC_AA417063_at	NA	NA	NA	NA	NA	LOC101929411	uncharacterized_LOC101929411
RC_AA417069_at	NA	NA	NA	NA	NA	Unk	Unk
RC_AA417083_at	NA	NA	NA	NA	NA	Unk	Unk
RC_AA417101_at	NA	NA	NA	NA	NA	LOC100131594	hypothetical_LOC100131594
RC_AA417103_at	NA	NA	NA	NA	NA	Unk	Unk
RC_AA417210_at	NA	NA	NA	NA	NA	Unk	Unk
RC_AA417285_at	NA	NA	NA	NA	NA	Unk	Unk
RC_AA417291_at	NA	NA	NA	NA	NA	TEX101	testis_expressed_101
RC_AA417344_at	NA	NA	NA	NA	NA	SUV39H2	suppressor_of_variegation_3-9_homolog_2
RC_AA417348_at	NA	NA	NA	NA	NA	Unk	Unk
RC_AA417356_at	NA	NA	NA	NA	NA	SPZ1	spermatogenic_leucine_zipper_1
RC_AA417374_s_at	NA	NA	NA	NA	NA	GSTM3	glutathione_S-transferase_mu_3
RC_AA417715_at	NA	NA	NA	NA	NA	Unk	Unk
RC_AA417821_at	NA	NA	NA	NA	NA	MRPL55	mitochondrial_ribosomal_protein_L55
RC_AA417877_at	NA	NA	NA	NA	NA	FAM208B	family_with_sequence_similarity_208_member_B
RC_AA417891_at	NA	NA	NA	NA	NA	LOC105373480	uncharacterized_LOC105373480
RC_AA417968_at	NA	NA	NA	NA	NA	Unk	Unk
RC_AA418483_at	NA	NA	NA	NA	NA	AP5S1	adaptor_related_protein_complex_5_sigma_1_subunit
RC_AA418560_at	NA	NA	NA	NA	NA	Unk	Unk
RC_AA418596_at	NA	NA	NA	NA	NA	Unk	Unk
RC_AA418671_at	NA	NA	NA	NA	NA	Unk	Unk
RC_AA418907_s_at	NA	NA	NA	NA	NA	CYP1A1	cytochrome_P450_family_1_subfamily_A_member_1
RC_AA419011_at	NA	NA	NA	NA	NA	PART1	prostate_androgen-regulated_transcript_1_(non-protein_coding)
RC_AA419112_at	NA	NA	NA	NA	NA	Unk	Unk
RC_AA419116_at	NA	NA	NA	NA	NA	Unk	Unk
RC_AA419234_at	NA	NA	NA	NA	NA	LOC100129592	hypothetical_protein_LOC100129592
RC_AA419622_at	NA	NA	NA	NA	NA	TMEM45A	transmembrane_protein_45A
RC_AA420969_at	NA	NA	NA	NA	NA	ACE2	angiotensin_I_converting_enzyme_2
RC_AA421041_at	NA	NA	NA	NA	NA	Unk	Unk
RC_AA421054_at	NA	NA	NA	NA	NA	Unk	Unk
RC_AA421137_at	NA	NA	NA	NA	NA	Unk	Unk
RC_AA421141_at	NA	NA	NA	NA	NA	LDHC	lactate_dehydrogenase_C
RC_AA421158_at	NA	NA	NA	NA	NA	FAM181A-AS1	FAM181A_antisense_RNA_1
RC_AA421160_at	NA	NA	NA	NA	NA	UPF3A	UPF3_regulator_of_nonsense_transcripts_homolog_A_(yeast)
RC_AA421170_r_at	NA	NA	NA	NA	NA	Unk	Unk
RC_AA421275_at	NA	NA	NA	NA	NA	Unk	Unk
RC_AA421288_at	NA	NA	NA	NA	NA	FOXN4	forkhead_box_N4
RC_AA421292_at	NA	NA	NA	NA	NA	FANCD2OS	FANCD2_opposite_strand
RC_AA421469_at	NA	NA	NA	NA	NA	Unk	Unk
RC_AA421481_s_at	NA	NA	NA	NA	NA	LOC101929282	uncharacterized_LOC101929282
RC_AA421483_at	NA	NA	NA	NA	NA	NLRP4	NLR_family_pyrin_domain_containing_4
RC_AA421567_at	NA	NA	NA	NA	NA	SNCB	synuclein_beta
RC_AA421714_at	NA	NA	NA	NA	NA	UBR5	ubiquitin_protein_ligase_E3_component_n-recognin_5
RC_AA422006_at	NA	NA	NA	NA	NA	CECR1	cat_eye_syndrome_chromosome_region,_candidate_1
RC_AA423978_at	NA	NA	NA	NA	NA	PAGE2B///PAGE2	PAGE_family_member_2B///PAGE_family_member_2
RC_AA424008_at	NA	NA	NA	NA	NA	FLOT1	flotillin_1
RC_AA424158_at	NA	NA	NA	NA	NA	Unk	Unk
RC_AA424196_at	NA	NA	NA	NA	NA	Unk	Unk
RC_AA424339_at	NA	NA	NA	NA	NA	Unk	Unk
RC_AA424509_at	NA	NA	NA	NA	NA	TCF25	transcription_factor_25
RC_AA424511_at	NA	NA	NA	NA	NA	ALDH1L2	aldehyde_dehydrogenase_1_family_member_L2
RC_AA424535_at	NA	NA	NA	NA	NA	ERG	ERG,_ETS_transcription_factor
RC_AA424539_at	NA	NA	NA	NA	NA	LRP11	LDL_receptor_related_protein_11
RC_AA424579_at	NA	NA	NA	NA	NA	Unk	Unk
RC_AA424593_s_at	NA	NA	NA	NA	NA	SFRP1	secreted_frizzled_related_protein_1
RC_AA425109_at	NA	NA	NA	NA	NA	Unk	Unk
RC_AA425136_at	NA	NA	NA	NA	NA	NUDT16P1	nudix_hydrolase_16_pseudogene_1
RC_AA425162_at	NA	NA	NA	NA	NA	Unk	Unk
RC_AA425379_at	NA	NA	NA	NA	NA	Unk	Unk
RC_AA425732_at	NA	NA	NA	NA	NA	GJB3	gap_junction_protein_beta_3
RC_AA425734_at	NA	NA	NA	NA	NA	LINC01184	long_intergenic_non-protein_coding_RNA_1184
RC_AA425787_at	NA	NA	NA	NA	NA	Unk	Unk
RC_AA425877_at	NA	NA	NA	NA	NA	Unk	Unk
RC_AA425900_s_at	NA	NA	NA	NA	NA	CCNO	cyclin_O
RC_AA426031_at	NA	NA	NA	NA	NA	NKAPL	NFKB_activating_protein_like
RC_AA426054_at	NA	NA	NA	NA	NA	Unk	Unk
RC_AA426353_at	NA	NA	NA	NA	NA	Unk	Unk
RC_AA426372_s_at	NA	NA	NA	NA	NA	H1FX	H1_histone_family_member_X
RC_AA426379_at	NA	NA	NA	NA	NA	MFAP3L	microfibrillar_associated_protein_3_like
RC_AA426598_at	NA	NA	NA	NA	NA	Unk	Unk
RC_AA427396_at	NA	NA	NA	NA	NA	Unk	Unk
RC_AA427419_at	NA	NA	NA	NA	NA	Unk	Unk
RC_AA427555_at	NA	NA	NA	NA	NA	Unk	Unk
RC_AA427992_at	NA	NA	NA	NA	NA	ZNF341	zinc_finger_protein_341
RC_AA428213_at	NA	NA	NA	NA	NA	FAT3	FAT_atypical_cadherin_3
RC_AA428281_at	NA	NA	NA	NA	NA	Unk	Unk
RC_AA428460_at	NA	NA	NA	NA	NA	SYCE3	synaptonemal_complex_central_element_protein_3
RC_AA428560_at	NA	NA	NA	NA	NA	Unk	Unk
RC_AA428580_at	NA	NA	NA	NA	NA	BPIFB1	BPI_fold_containing_family_B_member_1
RC_AA428628_at	NA	NA	NA	NA	NA	Unk	Unk
RC_AA428638_at	NA	NA	NA	NA	NA	Unk	Unk
RC_AA428648_at	NA	NA	NA	NA	NA	CT47A1///CT47A2///CT47A3///CT47A4///CT47A5///CT47A6///CT47A8///CT47A9///CT47A10///CT47A7///CT47B1///CT47A11	cancer/testis_antigen_family_47,_member_A1///cancer/testis_antigen_family_47,_member_A2///cancer/testis_antigen_family_47,_member_A3///cancer/testis_antigen_family_47,_member_A4///cancer/testis_antigen_family_47,_member_A5///cancer/testis_antigen_family_47,_member_A6///cancer/testis_antigen_family_47,_member_A8///cancer/testis_antigen_family_47,_member_A9///cancer/testis_antigen_family_47,_member…
RC_AA428654_at	NA	NA	NA	NA	NA	Unk	Unk
RC_AA428865_at	NA	NA	NA	NA	NA	Unk	Unk
RC_AA428994_at	NA	NA	NA	NA	NA	Unk	Unk
RC_AA429265_at	NA	NA	NA	NA	NA	ANO9	anoctamin_9
RC_AA429452_at	NA	NA	NA	NA	NA	Unk	Unk
RC_AA429607_at	NA	NA	NA	NA	NA	Unk	Unk
RC_AA429619_at	NA	NA	NA	NA	NA	Unk	Unk
RC_AA429626_at	NA	NA	NA	NA	NA	Unk	Unk
RC_AA429628_at	NA	NA	NA	NA	NA	LOC728883	hypothetical_LOC728883
RC_AA429653_at	NA	NA	NA	NA	NA	HSF5	heat_shock_transcription_factor_5
RC_AA429662_at	NA	NA	NA	NA	NA	TNIK	TRAF2_and_NCK_interacting_kinase
RC_AA429856_at	NA	NA	NA	NA	NA	Unk	Unk
RC_AA429893_at	NA	NA	NA	NA	NA	CLIP4	CAP-Gly_domain_containing_linker_protein_family_member_4
RC_AA430002_at	NA	NA	NA	NA	NA	GGACT	gamma-glutamylamine_cyclotransferase
RC_AA430058_at	NA	NA	NA	NA	NA	C11orf96	chromosome_11_open_reading_frame_96
RC_AA430071_at	NA	NA	NA	NA	NA	Unk	Unk
RC_AA430181_at	NA	NA	NA	NA	NA	HAGLROS	HAGLR_opposite_strand_(non-protein_coding)
RC_AA430187_at	NA	NA	NA	NA	NA	Unk	Unk
RC_AA430662_s_at	NA	NA	NA	NA	NA	C1orf216	chromosome_1_open_reading_frame_216
RC_AA430726_at	NA	NA	NA	NA	NA	Unk	Unk
RC_AA431192_at	NA	NA	NA	NA	NA	TPTE	transmembrane_phosphatase_with_tensin_homology
RC_AA431210_at	NA	NA	NA	NA	NA	TXNDC2	thioredoxin_domain_containing_2
RC_AA431285_at	NA	NA	NA	NA	NA	Unk	Unk
RC_AA431288_s_at	NA	NA	NA	NA	NA	CD3D	CD3d_molecule
RC_AA431297_at	NA	NA	NA	NA	NA	INF2	inverted_formin,_FH2_and_WH2_domain_containing
RC_AA431302_at	NA	NA	NA	NA	NA	CPNE4	copine_4
RC_AA431323_at	NA	NA	NA	NA	NA	PAX3	paired_box_3
RC_AA431456_at	NA	NA	NA	NA	NA	Unk	Unk
RC_AA431469_at	NA	NA	NA	NA	NA	Unk	Unk
RC_AA431473_at	NA	NA	NA	NA	NA	Unk	Unk
RC_AA431491_s_at	NA	NA	NA	NA	NA	SCP2D1	SCP2_sterol_binding_domain_containing_1
RC_AA431492_at	NA	NA	NA	NA	NA	Unk	Unk
RC_AA431733_at	NA	NA	NA	NA	NA	LOC101929217	uncharacterized_LOC101929217
RC_AA431740_at	NA	NA	NA	NA	NA	FUBP3	far_upstream_element_binding_protein_3
RC_AA431771_at	NA	NA	NA	NA	NA	Unk	Unk
RC_AA431782_at	NA	NA	NA	NA	NA	CPNE8	copine_8
RC_AA431903_at	NA	NA	NA	NA	NA	Unk	Unk
RC_AA431975_s_at	NA	NA	NA	NA	NA	MACROD2-AS1	MACROD2_antisense_RNA_1
RC_AA431984_at	NA	NA	NA	NA	NA	IRGC	immunity_related_GTPase_cinema
RC_AA432076_at	NA	NA	NA	NA	NA	TMUB1	transmembrane_and_ubiquitin_like_domain_containing_1
RC_AA432121_at	NA	NA	NA	NA	NA	Unk	Unk
RC_AA432141_at	NA	NA	NA	NA	NA	CDRT8	CMT1A_duplicated_region_transcript_8
RC_AA432144_at	NA	NA	NA	NA	NA	DIAPH3-AS2	DIAPH3_antisense_RNA_2
RC_AA432179_at	NA	NA	NA	NA	NA	Unk	Unk
RC_AA432371_at	NA	NA	NA	NA	NA	POM121L8P	POM121_transmembrane_nucleoporin_like_8,_pseudogene
RC_AA434078_i_at	NA	NA	NA	NA	NA	Unk	Unk
RC_AA434145_at	NA	NA	NA	NA	NA	MFSD9	major_facilitator_superfamily_domain_containing_9
RC_AA434243_at	NA	NA	NA	NA	NA	Unk	Unk
RC_AA434246_at	NA	NA	NA	NA	NA	NSD1	nuclear_receptor_binding_SET_domain_protein_1
RC_AA435509_at	NA	NA	NA	NA	NA	Unk	Unk
RC_AA435524_at	NA	NA	NA	NA	NA	Unk	Unk
RC_AA435549_at	NA	NA	NA	NA	NA	HSFY2///HSFY1	heat_shock_transcription_factor,_Y-linked_2///heat_shock_transcription_factor,_Y-linked_1
RC_AA435584_at	NA	NA	NA	NA	NA	ATAT1	alpha_tubulin_acetyltransferase_1
RC_AA435635_at	NA	NA	NA	NA	NA	LOC285857	uncharacterized_LOC285857
RC_AA435711_at	NA	NA	NA	NA	NA	ARHGAP32	Rho_GTPase_activating_protein_32
RC_AA435744_at	NA	NA	NA	NA	NA	LOC105378591	uncharacterized_LOC105378591
RC_AA435746_i_at	NA	NA	NA	NA	NA	LOC100134722///RASA4DP///RASA4CP	similar_to_HSPC047_protein///RAS_p21_protein_activator_4CD,_pseudogene///RAS_p21_protein_activator_4C,_pseudogene
RC_AA435797_at	NA	NA	NA	NA	NA	XPNPEP1	X-prolyl_aminopeptidase_1
RC_AA435798_at	NA	NA	NA	NA	NA	RLIMP3	ring_finger_protein,_LIM_domain_interacting_pseudogene_3
RC_AA435824_at	NA	NA	NA	NA	NA	CPVL	carboxypeptidase,_vitellogenic_like
RC_AA435848_at	NA	NA	NA	NA	NA	Unk	Unk
RC_AA435849_at	NA	NA	NA	NA	NA	SPIN1	spindlin_1
RC_AA435858_at	NA	NA	NA	NA	NA	GGPS1	geranylgeranyl_diphosphate_synthase_1
RC_AA435863_at	NA	NA	NA	NA	NA	EXD1	exonuclease_3'-5'_domain_containing_1
RC_AA435891_at	NA	NA	NA	NA	NA	DPP10-AS1	DPP10_antisense_RNA_1
RC_AA435892_at	NA	NA	NA	NA	NA	SPATA19	spermatogenesis_associated_19
RC_AA435904_at	NA	NA	NA	NA	NA	Unk	Unk
RC_AA435921_at	NA	NA	NA	NA	NA	WDR64	WD_repeat_domain_64
RC_AA435945_at	NA	NA	NA	NA	NA	Unk	Unk
RC_AA435955_at	NA	NA	NA	NA	NA	UFL1	UFM1_specific_ligase_1
RC_AA435968_s_at	NA	NA	NA	NA	NA	DYNLRB2	dynein_light_chain_roadblock-type_2
RC_AA435975_at	NA	NA	NA	NA	NA	CTH	cystathionine_gamma-lyase
RC_AA435984_at	NA	NA	NA	NA	NA	Unk	Unk
RC_AA436009_f_at	NA	NA	NA	NA	NA	LINC00202-2	long_intergenic_non-protein_coding_RNA_202-2
RC_AA436163_at	NA	NA	NA	NA	NA	PTGES	prostaglandin_E_synthase
RC_AA436173_at	NA	NA	NA	NA	NA	Unk	Unk
RC_AA436198_at	NA	NA	NA	NA	NA	BLOC1S3	biogenesis_of_lysosomal_organelles_complex_1_subunit_3
RC_AA436370_at	NA	NA	NA	NA	NA	ARL4C	ADP_ribosylation_factor_like_GTPase_4C
RC_AA436455_at	NA	NA	NA	NA	NA	Unk	Unk
RC_AA436651_at	NA	NA	NA	NA	NA	Unk	Unk
RC_AA436658_at	NA	NA	NA	NA	NA	Unk	Unk
RC_AA436663_at	NA	NA	NA	NA	NA	Unk	Unk
RC_AA436695_at	NA	NA	NA	NA	NA	Unk	Unk
RC_AA436719_at	NA	NA	NA	NA	NA	Unk	Unk
RC_AA436825_at	NA	NA	NA	NA	NA	BARX1	BARX_homeobox_1
RC_AA436830_at	NA	NA	NA	NA	NA	LOC728339	uncharacterized_LOC728339
RC_AA436835_at	NA	NA	NA	NA	NA	Unk	Unk
RC_AA436838_at	NA	NA	NA	NA	NA	Unk	Unk
RC_AA436847_at	NA	NA	NA	NA	NA	MSRA	methionine_sulfoxide_reductase_A
RC_AA436849_s_at	NA	NA	NA	NA	NA	AP2B1	adaptor_related_protein_complex_2_beta_1_subunit
RC_AA436855_at	NA	NA	NA	NA	NA	Unk	Unk
RC_AA436866_at	NA	NA	NA	NA	NA	MPHOSPH9	M-phase_phosphoprotein_9
RC_AA436890_at	NA	NA	NA	NA	NA	TNNI3K	TNNI3_interacting_kinase
RC_AA437089_at	NA	NA	NA	NA	NA	PLBD1	phospholipase_B_domain_containing_1
RC_AA437124_at	NA	NA	NA	NA	NA	Unk	Unk
RC_AA437142_s_at	NA	NA	NA	NA	NA	USP32	ubiquitin_specific_peptidase_32
RC_AA437209_at	NA	NA	NA	NA	NA	LINC00158	long_intergenic_non-protein_coding_RNA_158
RC_AA437259_at	NA	NA	NA	NA	NA	LOC100507336	uncharacterized_LOC100507336
RC_AA437306_at	NA	NA	NA	NA	NA	Unk	Unk
RC_AA437388_i_at	NA	NA	NA	NA	NA	REXO1	RNA_exonuclease_1_homolog
RC_AA441916_at	NA	NA	NA	NA	NA	ATP6V0A4	ATPase_H+_transporting_V0_subunit_a4
RC_AA441927_at	NA	NA	NA	NA	NA	BAHCC1	BAH_domain_and_coiled-coil_containing_1
RC_AA442240_at	NA	NA	NA	NA	NA	LINC01539	long_intergenic_non-protein_coding_RNA_1539
RC_AA442773_at	NA	NA	NA	NA	NA	Unk	Unk
RC_AA442775_at	NA	NA	NA	NA	NA	LEKR1	leucine,_glutamate_and_lysine_rich_1
RC_AA442776_at	NA	NA	NA	NA	NA	Unk	Unk
RC_AA442828_at	NA	NA	NA	NA	NA	Unk	Unk
RC_AA442830_at	NA	NA	NA	NA	NA	Unk	Unk
RC_AA443218_at	NA	NA	NA	NA	NA	CLCA2	chloride_channel_accessory_2
RC_AA443285_at	NA	NA	NA	NA	NA	NAXD	NAD(P)HX_dehydratase
RC_AA443622_at	NA	NA	NA	NA	NA	Unk	Unk
RC_AA443690_at	NA	NA	NA	NA	NA	ZNF331	zinc_finger_protein_331
RC_AA443692_at	NA	NA	NA	NA	NA	Unk	Unk
RC_AA443751_at	NA	NA	NA	NA	NA	Unk	Unk
RC_AA443789_at	NA	NA	NA	NA	NA	Unk	Unk
RC_AA443820_at	NA	NA	NA	NA	NA	ADD1	adducin_1
RC_AA443851_at	NA	NA	NA	NA	NA	Unk	Unk
RC_AA443933_at	NA	NA	NA	NA	NA	Unk	Unk
RC_AA443963_at	NA	NA	NA	NA	NA	Unk	Unk
RC_AA445992_at	NA	NA	NA	NA	NA	ITGBL1	integrin_subunit_beta_like_1
RC_AA446031_at	NA	NA	NA	NA	NA	Unk	Unk
RC_AA446131_at	NA	NA	NA	NA	NA	LCOR	ligand_dependent_nuclear_receptor_corepressor
RC_AA446231_at	NA	NA	NA	NA	NA	Unk	Unk
RC_AA446312_at	NA	NA	NA	NA	NA	PLPP5	phospholipid_phosphatase_5
RC_AA446316_at	NA	NA	NA	NA	NA	Unk	Unk
RC_AA446346_at	NA	NA	NA	NA	NA	LOC100506489	uncharacterized_LOC100506489
RC_AA446446_at	NA	NA	NA	NA	NA	ZNF821	zinc_finger_protein_821
RC_AA446830_at	NA	NA	NA	NA	NA	Unk	Unk
RC_AA446855_at	NA	NA	NA	NA	NA	MST152	MSTP152
RC_AA446859_at	NA	NA	NA	NA	NA	LPAR3	lysophosphatidic_acid_receptor_3
RC_AA446882_at	NA	NA	NA	NA	NA	Unk	Unk
RC_AA446885_at	NA	NA	NA	NA	NA	ZNF528	zinc_finger_protein_528
RC_AA446965_at	NA	NA	NA	NA	NA	Unk	Unk
RC_AA446966_at	NA	NA	NA	NA	NA	Unk	Unk
RC_AA447091_at	NA	NA	NA	NA	NA	Unk	Unk
RC_AA447128_at	NA	NA	NA	NA	NA	Unk	Unk
RC_AA447208_at	NA	NA	NA	NA	NA	DPY19L4	dpy-19_like_4_(C._elegans)
RC_AA447209_at	NA	NA	NA	NA	NA	CCDC65	coiled-coil_domain_containing_65
RC_AA447210_at	NA	NA	NA	NA	NA	Unk	Unk
RC_AA447357_at	NA	NA	NA	NA	NA	Unk	Unk
RC_AA447417_at	NA	NA	NA	NA	NA	ZNF883	zinc_finger_protein_883
RC_AA447537_at	NA	NA	NA	NA	NA	OAZ3	ornithine_decarboxylase_antizyme_3
RC_AA447547_at	NA	NA	NA	NA	NA	FOXK1	forkhead_box_K1
RC_AA447574_at	NA	NA	NA	NA	NA	LOC100134142///FAAP20	hypothetical_protein_LOC100134142///Fanconi_anemia_core_complex_associated_protein_20
RC_AA447626_at	NA	NA	NA	NA	NA	Unk	Unk
RC_AA447643_at	NA	NA	NA	NA	NA	FLJ35934	FLJ35934
RC_AA447714_at	NA	NA	NA	NA	NA	Unk	Unk
RC_AA447755_s_at	NA	NA	NA	NA	NA	PAX8	paired_box_8
RC_AA447764_at	NA	NA	NA	NA	NA	TRIM2	tripartite_motif_containing_2
RC_AA448213_s_at	NA	NA	NA	NA	NA	MDFI	MyoD_family_inhibitor
RC_AA448257_at	NA	NA	NA	NA	NA	Unk	Unk
RC_AA448271_at	NA	NA	NA	NA	NA	Unk	Unk
RC_AA448283_at	NA	NA	NA	NA	NA	CTD-2350J17.1	uncharacterized_LOC101929472
RC_AA448482_at	NA	NA	NA	NA	NA	LOC105374389	uncharacterized_LOC105374389
RC_AA448683_at	NA	NA	NA	NA	NA	U2AF1	U2_small_nuclear_RNA_auxiliary_factor_1
RC_AA448825_at	NA	NA	NA	NA	NA	Unk	Unk
RC_AA448854_at	NA	NA	NA	NA	NA	RALY-AS1	RALY_antisense_RNA_1
RC_AA449120_at	NA	NA	NA	NA	NA	Unk	Unk
RC_AA449229_at	NA	NA	NA	NA	NA	AGL	amylo-alpha-1,_6-glucosidase,_4-alpha-glucanotransferase
RC_AA449311_at	NA	NA	NA	NA	NA	BUB1	BUB1_mitotic_checkpoint_serine/threonine_kinase
RC_AA449357_at	NA	NA	NA	NA	NA	CCDC14	coiled-coil_domain_containing_14
RC_AA449433_at	NA	NA	NA	NA	NA	LIME1	Lck_interacting_transmembrane_adaptor_1
RC_AA449474_s_at	NA	NA	NA	NA	NA	GTSE1	G2_and_S-phase_expressed_1
RC_AA449832_at	NA	NA	NA	NA	NA	AP1S2	adaptor_related_protein_complex_1_sigma_2_subunit
RC_AA449920_at	NA	NA	NA	NA	NA	NPFFR2	neuropeptide_FF_receptor_2
RC_AA450211_at	NA	NA	NA	NA	NA	Unk	Unk
RC_AA450261_at	NA	NA	NA	NA	NA	MRAS	muscle_RAS_oncogene_homolog
RC_AA451707_at	NA	NA	NA	NA	NA	LYG1	lysozyme_g1
RC_AA451847_at	NA	NA	NA	NA	NA	ENDOV	endonuclease_V
RC_AA451850_at	NA	NA	NA	NA	NA	Unk	Unk
RC_AA451859_at	NA	NA	NA	NA	NA	Unk	Unk
RC_AA451875_at	NA	NA	NA	NA	NA	C9orf43	chromosome_9_open_reading_frame_43
RC_AA452107_at	NA	NA	NA	NA	NA	ZNF207	zinc_finger_protein_207
RC_AA452138_at	NA	NA	NA	NA	NA	LRRN3	leucine_rich_repeat_neuronal_3
RC_AA452156_at	NA	NA	NA	NA	NA	Unk	Unk
RC_AA452163_at	NA	NA	NA	NA	NA	Unk	Unk
RC_AA452237_i_at	NA	NA	NA	NA	NA	ZNF43	zinc_finger_protein_43
RC_AA452542_at	NA	NA	NA	NA	NA	Unk	Unk
RC_AA452560_at	NA	NA	NA	NA	NA	FIGN	fidgetin,_microtubule_severing_factor
RC_AA452578_at	NA	NA	NA	NA	NA	Unk	Unk
RC_AA452600_at	NA	NA	NA	NA	NA	Unk	Unk
RC_AA452606_at	NA	NA	NA	NA	NA	Unk	Unk
RC_AA452856_at	NA	NA	NA	NA	NA	AJAP1	adherens_junctions_associated_protein_1
RC_AA453265_at	NA	NA	NA	NA	NA	DNAJB8	DnaJ_heat_shock_protein_family_(Hsp40)_member_B8
RC_AA453272_s_at	NA	NA	NA	NA	NA	ZNF558	zinc_finger_protein_558
RC_AA453277_at	NA	NA	NA	NA	NA	CDRT15	CMT1A_duplicated_region_transcript_15
RC_AA453406_at	NA	NA	NA	NA	NA	FRMPD1	FERM_and_PDZ_domain_containing_1
RC_AA453470_at	NA	NA	NA	NA	NA	Unk	Unk
RC_AA453598_f_at	NA	NA	NA	NA	NA	LINC00202-1	long_intergenic_non-protein_coding_RNA_202-1
RC_AA453630_at	NA	NA	NA	NA	NA	Unk	Unk
RC_AA453640_at	NA	NA	NA	NA	NA	STK33	serine/threonine_kinase_33
RC_AA453652_at	NA	NA	NA	NA	NA	LOC284263	uncharacterized_LOC284263
RC_AA453807_at	NA	NA	NA	NA	NA	Unk	Unk
RC_AA453809_at	NA	NA	NA	NA	NA	Unk	Unk
RC_AA453987_at	NA	NA	NA	NA	NA	Unk	Unk
RC_AA453999_at	NA	NA	NA	NA	NA	RNF151	ring_finger_protein_151
RC_AA454009_at	NA	NA	NA	NA	NA	Unk	Unk
RC_AA454018_at	NA	NA	NA	NA	NA	LOC100132502///RIIAD1	hypothetical_protein_LOC100132502///regulatory_subunit_of_type_II_PKA_R-subunit_(RIIa)_domain_containing_1
RC_AA454579_at	NA	NA	NA	NA	NA	EEF2KMT	eukaryotic_elongation_factor_2_lysine_methyltransferase
RC_AA454616_at	NA	NA	NA	NA	NA	Unk	Unk
RC_AA454925_at	NA	NA	NA	NA	NA	Unk	Unk
RC_AA454935_at	NA	NA	NA	NA	NA	NRF1	nuclear_respiratory_factor_1
RC_AA455041_at	NA	NA	NA	NA	NA	Unk	Unk
RC_AA455064_at	NA	NA	NA	NA	NA	ZNF225	zinc_finger_protein_225
RC_AA455096_at	NA	NA	NA	NA	NA	MDM1	Mdm1_nuclear_protein
RC_AA455180_at	NA	NA	NA	NA	NA	KLHL28	kelch_like_family_member_28
RC_AA455226_at	NA	NA	NA	NA	NA	ZNF668	zinc_finger_protein_668
RC_AA455250_at	NA	NA	NA	NA	NA	FASTKD5	FAST_kinase_domains_5
RC_AA455302_at	NA	NA	NA	NA	NA	ING1	inhibitor_of_growth_family_member_1
RC_AA455878_at	NA	NA	NA	NA	NA	Unk	Unk
RC_AA455898_at	NA	NA	NA	NA	NA	SVOPL	SVOP_like
RC_AA455960_at	NA	NA	NA	NA	NA	Unk	Unk
RC_AA456130_at	NA	NA	NA	NA	NA	Unk	Unk
RC_AA456322_at	NA	NA	NA	NA	NA	AZU1	azurocidin_1
RC_AA456323_at	NA	NA	NA	NA	NA	Unk	Unk
RC_AA456426_at	NA	NA	NA	NA	NA	HEATR4	HEAT_repeat_containing_4
RC_AA456628_at	NA	NA	NA	NA	NA	ZBTB32	zinc_finger_and_BTB_domain_containing_32
RC_AA456641_at	NA	NA	NA	NA	NA	SLC39A9	solute_carrier_family_39_member_9
RC_AA456670_at	NA	NA	NA	NA	NA	Unk	Unk
RC_AA456956_at	NA	NA	NA	NA	NA	Unk	Unk
RC_AA457023_at	NA	NA	NA	NA	NA	Unk	Unk
RC_AA457148_at	NA	NA	NA	NA	NA	Unk	Unk
RC_AA457395_at	NA	NA	NA	NA	NA	Unk	Unk
RC_AA457409_at	NA	NA	NA	NA	NA	Unk	Unk
RC_AA457526_at	NA	NA	NA	NA	NA	Unk	Unk
RC_AA457592_at	NA	NA	NA	NA	NA	Unk	Unk
RC_AA457696_at	NA	NA	NA	NA	NA	KATNB1	katanin_regulatory_subunit_B1
RC_AA458558_at	NA	NA	NA	NA	NA	Unk	Unk
RC_AA458674_at	NA	NA	NA	NA	NA	Unk	Unk
RC_AA458912_at	NA	NA	NA	NA	NA	AIM2	absent_in_melanoma_2
RC_AA459013_at	NA	NA	NA	NA	NA	XRCC3	X-ray_repair_cross_complementing_3
RC_AA459347_at	NA	NA	NA	NA	NA	Unk	Unk
RC_AA459358_at	NA	NA	NA	NA	NA	Unk	Unk
RC_AA459384_at	NA	NA	NA	NA	NA	BORCS5	BLOC-1_related_complex_subunit_5
RC_AA459386_at	NA	NA	NA	NA	NA	PARD3B	par-3_family_cell_polarity_regulator_beta
RC_AA459652_at	NA	NA	NA	NA	NA	Unk	Unk
RC_AA459705_at	NA	NA	NA	NA	NA	LOC101928052	uncharacterized_LOC101928052
RC_AA460020_at	NA	NA	NA	NA	NA	TULP2	tubby_like_protein_2
RC_AA460231_at	NA	NA	NA	NA	NA	EXOC7	exocyst_complex_component_7
RC_AA460241_at	NA	NA	NA	NA	NA	Unk	Unk
RC_AA460324_at	NA	NA	NA	NA	NA	RBM39	RNA_binding_motif_protein_39
RC_AA460365_at	NA	NA	NA	NA	NA	TMEM237	transmembrane_protein_237
RC_AA460669_at	NA	NA	NA	NA	NA	CDC26	cell_division_cycle_26
RC_AA460702_at	NA	NA	NA	NA	NA	COL11A1	collagen_type_XI_alpha_1_chain
RC_AA461047_at	NA	NA	NA	NA	NA	Unk	Unk
RC_AA461080_at	NA	NA	NA	NA	NA	PPARA	peroxisome_proliferator_activated_receptor_alpha
RC_AA461084_at	NA	NA	NA	NA	NA	PALM2///AKAP2	paralemmin_2///A-kinase_anchoring_protein_2
RC_AA461090_at	NA	NA	NA	NA	NA	COL4A3BP	collagen_type_IV_alpha_3_binding_protein
RC_AA461113_at	NA	NA	NA	NA	NA	Unk	Unk
RC_AA461119_at	NA	NA	NA	NA	NA	AHI1	Abelson_helper_integration_site_1
RC_AA461194_at	NA	NA	NA	NA	NA	Unk	Unk
RC_AA461329_at	NA	NA	NA	NA	NA	Unk	Unk
RC_AA461510_at	NA	NA	NA	NA	NA	Unk	Unk
RC_AA463627_at	NA	NA	NA	NA	NA	VANGL1	VANGL_planar_cell_polarity_protein_1
RC_AA463874_at	NA	NA	NA	NA	NA	RRBP1	ribosome_binding_protein_1
RC_AA465158_at	NA	NA	NA	NA	NA	SPIB	Spi-B_transcription_factor
RC_AA465197_at	NA	NA	NA	NA	NA	ATP6AP1L	ATPase_H+_transporting_accessory_protein_1_like
RC_AA465207_at	NA	NA	NA	NA	NA	PARP10	poly(ADP-ribose)_polymerase_family_member_10
RC_AA465477_at	NA	NA	NA	NA	NA	CPT1B///CHKB	carnitine_palmitoyltransferase_1B///choline_kinase_beta
RC_AA465671_at	NA	NA	NA	NA	NA	STK10	serine/threonine_kinase_10
RC_AA465702_at	NA	NA	NA	NA	NA	Unk	Unk
RC_AA465725_at	NA	NA	NA	NA	NA	Unk	Unk
RC_AA469939_at	NA	NA	NA	NA	NA	ANKRD36BP2	ankyrin_repeat_domain_36B_pseudogene_2
RC_AA469969_at	NA	NA	NA	NA	NA	Unk	Unk
RC_AA469972_at	NA	NA	NA	NA	NA	EIF5AL1	eukaryotic_translation_initiation_factor_5A-like_1
RC_AA470070_at	NA	NA	NA	NA	NA	Unk	Unk
RC_AA470074_at	NA	NA	NA	NA	NA	Unk	Unk
RC_AA470079_at	NA	NA	NA	NA	NA	Unk	Unk
RC_AA470123_s_at	NA	NA	NA	NA	NA	LOC100133236	hypothetical_protein_LOC100133236
RC_AA470135_i_at	NA	NA	NA	NA	NA	TEX29	testis_expressed_29
RC_AA476214_at	NA	NA	NA	NA	NA	Unk	Unk
RC_AA476257_at	NA	NA	NA	NA	NA	CADM1	cell_adhesion_molecule_1
RC_AA476268_r_at	NA	NA	NA	NA	NA	Unk	Unk
RC_AA476418_at	NA	NA	NA	NA	NA	Unk	Unk
RC_AA476572_at	NA	NA	NA	NA	NA	FKBPL	FK506_binding_protein_like
RC_AA476607_at	NA	NA	NA	NA	NA	SPATA6	spermatogenesis_associated_6
RC_AA476628_at	NA	NA	NA	NA	NA	LOC105374972	uncharacterized_LOC105374972
RC_AA476728_at	NA	NA	NA	NA	NA	LMBR1	limb_development_membrane_protein_1
RC_AA477125_s_at	NA	NA	NA	NA	NA	ITGA3	integrin_subunit_alpha_3
RC_AA477321_at	NA	NA	NA	NA	NA	IFT140	intraflagellar_transport_140
RC_AA477336_s_at	NA	NA	NA	NA	NA	HMGB3	high_mobility_group_box_3
RC_AA477435_at	NA	NA	NA	NA	NA	LRRC8C	leucine_rich_repeat_containing_8_family_member_C
RC_AA477456_i_at	NA	NA	NA	NA	NA	STX1A	syntaxin_1A
RC_AA477484_at	NA	NA	NA	NA	NA	Unk	Unk
RC_AA477549_s_at	NA	NA	NA	NA	NA	TCIRG1	T-cell_immune_regulator_1,_ATPase_H+_transporting_V0_subunit_a3
RC_AA477703_at	NA	NA	NA	NA	NA	SLC38A10	solute_carrier_family_38_member_10
RC_AA478285_at	NA	NA	NA	NA	NA	TMEM160	transmembrane_protein_160
RC_AA478318_at	NA	NA	NA	NA	NA	SLC4A11	solute_carrier_family_4_member_11
RC_AA478568_s_at	NA	NA	NA	NA	NA	MKI67	marker_of_proliferation_Ki-67
RC_AA478592_at	NA	NA	NA	NA	NA	CDC42BPA	CDC42_binding_protein_kinase_alpha
RC_AA478601_at	NA	NA	NA	NA	NA	CDCA7L	cell_division_cycle_associated_7_like
RC_AA478603_at	NA	NA	NA	NA	NA	Unk	Unk
RC_AA478611_at	NA	NA	NA	NA	NA	Unk	Unk
RC_AA478806_s_at	NA	NA	NA	NA	NA	C1orf226	chromosome_1_open_reading_frame_226
RC_AA478807_at	NA	NA	NA	NA	NA	Unk	Unk
RC_AA478944_at	NA	NA	NA	NA	NA	LRFN3	leucine_rich_repeat_and_fibronectin_type_III_domain_containing_3
RC_AA478996_at	NA	NA	NA	NA	NA	Unk	Unk
RC_AA479006_s_at	NA	NA	NA	NA	NA	PLAUR	plasminogen_activator,_urokinase_receptor
RC_AA479042_r_at	NA	NA	NA	NA	NA	LOC100128074	hypothetical_LOC100128074
RC_AA479054_at	NA	NA	NA	NA	NA	C5orf24	chromosome_5_open_reading_frame_24
RC_AA479063_at	NA	NA	NA	NA	NA	LZTFL1	leucine_zipper_transcription_factor_like_1
RC_AA479155_at	NA	NA	NA	NA	NA	LOC730961	uncharacterized_LOC730961
RC_AA479272_at	NA	NA	NA	NA	NA	Unk	Unk
RC_AA479288_at	NA	NA	NA	NA	NA	Unk	Unk
RC_AA479347_at	NA	NA	NA	NA	NA	TMEM44	transmembrane_protein_44
RC_AA479656_at	NA	NA	NA	NA	NA	CGGBP1	CGG_triplet_repeat_binding_protein_1
RC_AA479726_at	NA	NA	NA	NA	NA	ITGB8	integrin_subunit_beta_8
RC_AA479912_at	NA	NA	NA	NA	NA	Unk	Unk
RC_AA479928_at	NA	NA	NA	NA	NA	SHOX2	short_stature_homeobox_2
RC_AA479950_at	NA	NA	NA	NA	NA	ATP9B	ATPase_phospholipid_transporting_9B_(putative)
RC_AA479953_at	NA	NA	NA	NA	NA	SOX4	SRY-box_4
RC_AA480873_at	NA	NA	NA	NA	NA	Unk	Unk
RC_AA480888_f_at	NA	NA	NA	NA	NA	2020-09-01	septin_1
RC_AA481059_at	NA	NA	NA	NA	NA	LOC101928728	uncharacterized_LOC101928728
RC_AA481069_at	NA	NA	NA	NA	NA	SRP72	signal_recognition_particle_72
RC_AA481135_at	NA	NA	NA	NA	NA	Unk	Unk
RC_AA481148_at	NA	NA	NA	NA	NA	ZNF215	zinc_finger_protein_215
RC_AA481406_at	NA	NA	NA	NA	NA	Unk	Unk
RC_AA481425_at	NA	NA	NA	NA	NA	Unk	Unk
RC_AA481432_s_at	NA	NA	NA	NA	NA	FN1	fibronectin_1
RC_AA481479_at	NA	NA	NA	NA	NA	PLXND1	plexin_D1
RC_AA481519_i_at	NA	NA	NA	NA	NA	PRKCE	protein_kinase_C_epsilon
RC_AA481996_at	NA	NA	NA	NA	NA	AKAP17A	A-kinase_anchoring_protein_17A
RC_AA482005_at	NA	NA	NA	NA	NA	Unk	Unk
RC_AA482009_at	NA	NA	NA	NA	NA	RASSF6	Ras_association_domain_family_member_6
RC_AA482027_at	NA	NA	NA	NA	NA	RRN3P3	RRN3_homolog,_RNA_polymerase_I_transcription_factor_pseudogene_3
RC_AA482098_s_at	NA	NA	NA	NA	NA	VPS51	VPS51,_GARP_complex_subunit
RC_AA482271_at	NA	NA	NA	NA	NA	Unk	Unk
RC_AA482496_at	NA	NA	NA	NA	NA	METRNL	meteorin_like,_glial_cell_differentiation_regulator
RC_AA482603_at	NA	NA	NA	NA	NA	MMP2	matrix_metallopeptidase_2
RC_AA485229_at	NA	NA	NA	NA	NA	Unk	Unk
RC_AA485247_at	NA	NA	NA	NA	NA	KDM5A	lysine_demethylase_5A
RC_AA485329_at	NA	NA	NA	NA	NA	Unk	Unk
RC_AA485351_at	NA	NA	NA	NA	NA	MTDH	metadherin
RC_AA485418_at	NA	NA	NA	NA	NA	Unk	Unk
RC_AA485714_at	NA	NA	NA	NA	NA	RIN3	Ras_and_Rab_interactor_3
RC_AA485731_at	NA	NA	NA	NA	NA	PIK3R2	phosphoinositide-3-kinase_regulatory_subunit_2
RC_AA485749_at	NA	NA	NA	NA	NA	YWHAZ	tyrosine_3-monooxygenase/tryptophan_5-monooxygenase_activation_protein_zeta
RC_AA485896_at	NA	NA	NA	NA	NA	BHLHE41	basic_helix-loop-helix_family_member_e41
RC_AA485931_at	NA	NA	NA	NA	NA	ACY1	aminoacylase_1
RC_AA486551_at	NA	NA	NA	NA	NA	ZBTB20	zinc_finger_and_BTB_domain_containing_20
RC_AA486721_at	NA	NA	NA	NA	NA	Unk	Unk
RC_AA486751_at	NA	NA	NA	NA	NA	Unk	Unk
RC_AA487049_at	NA	NA	NA	NA	NA	Unk	Unk
RC_AA487159_at	NA	NA	NA	NA	NA	Unk	Unk
RC_AA487504_at	NA	NA	NA	NA	NA	Unk	Unk
RC_AA488082_at	NA	NA	NA	NA	NA	Unk	Unk
RC_AA488443_at	NA	NA	NA	NA	NA	BRMS1	breast_cancer_metastasis_suppressor_1
RC_AA488659_at	NA	NA	NA	NA	NA	BPTF	bromodomain_PHD_finger_transcription_factor
RC_AA488837_at	NA	NA	NA	NA	NA	Unk	Unk
RC_AA488848_at	NA	NA	NA	NA	NA	VAV3	vav_guanine_nucleotide_exchange_factor_3
RC_AA488871_at	NA	NA	NA	NA	NA	Unk	Unk
RC_AA488881_at	NA	NA	NA	NA	NA	Unk	Unk
RC_AA488997_at	NA	NA	NA	NA	NA	Unk	Unk
RC_AA489010_at	NA	NA	NA	NA	NA	Unk	Unk
RC_AA489034_at	NA	NA	NA	NA	NA	Unk	Unk
RC_AA489076_at	NA	NA	NA	NA	NA	ABHD13	abhydrolase_domain_containing_13
RC_AA489200_s_at	NA	NA	NA	NA	NA	Unk	Unk
RC_AA489250_r_at	NA	NA	NA	NA	NA	SPTLC2	serine_palmitoyltransferase_long_chain_base_subunit_2
RC_AA489625_at	NA	NA	NA	NA	NA	FECH	ferrochelatase
RC_AA489630_at	NA	NA	NA	NA	NA	RAB11FIP3	RAB11_family_interacting_protein_3
RC_AA489700_s_at	NA	NA	NA	NA	NA	CD37	CD37_molecule
RC_AA489782_at	NA	NA	NA	NA	NA	Unk	Unk
RC_AA490058_at	NA	NA	NA	NA	NA	Unk	Unk
RC_AA490082_at	NA	NA	NA	NA	NA	TMEM164	transmembrane_protein_164
RC_AA490483_at	NA	NA	NA	NA	NA	Unk	Unk
RC_AA490500_at	NA	NA	NA	NA	NA	EIF4E2	eukaryotic_translation_initiation_factor_4E_family_member_2
RC_AA490619_at	NA	NA	NA	NA	NA	FAM184A	family_with_sequence_similarity_184_member_A
RC_AA490868_at	NA	NA	NA	NA	NA	NIPBL	NIPBL,_cohesin_loading_factor
RC_AA490916_s_at	NA	NA	NA	NA	NA	NFATC2	nuclear_factor_of_activated_T-cells_2
RC_AA490919_at	NA	NA	NA	NA	NA	Unk	Unk
RC_AA491209_at	NA	NA	NA	NA	NA	OSBPL10	oxysterol_binding_protein_like_10
RC_AA491263_at	NA	NA	NA	NA	NA	Unk	Unk
RC_AA491265_at	NA	NA	NA	NA	NA	Unk	Unk
RC_AA491270_at	NA	NA	NA	NA	NA	Unk	Unk
RC_AA491275_at	NA	NA	NA	NA	NA	CEP76	centrosomal_protein_76
RC_AA491288_at	NA	NA	NA	NA	NA	ASF1A	anti-silencing_function_1A_histone_chaperone
RC_AA495984_at	NA	NA	NA	NA	NA	GAB3	GRB2_associated_binding_protein_3
RC_AA496041_at	NA	NA	NA	NA	NA	Unk	Unk
RC_AA496108_at	NA	NA	NA	NA	NA	Unk	Unk
RC_AA496110_at	NA	NA	NA	NA	NA	MEGF11	multiple_EGF_like_domains_11
RC_AA496121_at	NA	NA	NA	NA	NA	Unk	Unk
RC_AA496139_at	NA	NA	NA	NA	NA	KCNH7	potassium_voltage-gated_channel_subfamily_H_member_7
RC_AA496141_at	NA	NA	NA	NA	NA	PPP2R5A	protein_phosphatase_2_regulatory_subunit_B'alpha
RC_AA496143_at	NA	NA	NA	NA	NA	CCDC82	coiled-coil_domain_containing_82
RC_AA496258_at	NA	NA	NA	NA	NA	SNIP1	Smad_nuclear_interacting_protein_1
RC_AA496932_at	NA	NA	NA	NA	NA	RAD54L2	RAD54-like_2_(S._cerevisiae)
RC_AA496962_at	NA	NA	NA	NA	NA	LOC400794	uncharacterized_LOC400794
RC_AA497035_at	NA	NA	NA	NA	NA	Unk	Unk
RC_AA504255_at	NA	NA	NA	NA	NA	ATR	ATR_serine/threonine_kinase
RC_AA504628_at	NA	NA	NA	NA	NA	Unk	Unk
RC_AA504773_at	NA	NA	NA	NA	NA	Unk	Unk
RC_AA504776_f_at	NA	NA	NA	NA	NA	Unk	Unk
RC_AA504782_at	NA	NA	NA	NA	NA	Unk	Unk
RC_AA504810_at	NA	NA	NA	NA	NA	Unk	Unk
RC_AA504812_at	NA	NA	NA	NA	NA	EBF1	early_B-cell_factor_1
RC_AA521016_at	NA	NA	NA	NA	NA	DAPP1	dual_adaptor_of_phosphotyrosine_and_3-phosphoinositides_1
RC_AA521148_at	NA	NA	NA	NA	NA	C16orf62	chromosome_16_open_reading_frame_62
RC_AA521172_at	NA	NA	NA	NA	NA	GGACT	gamma-glutamylamine_cyclotransferase
RC_AA521184_at	NA	NA	NA	NA	NA	MDFIC	MyoD_family_inhibitor_domain_containing
RC_AA521248_at	NA	NA	NA	NA	NA	ZNF154	zinc_finger_protein_154
RC_AA521315_at	NA	NA	NA	NA	NA	Unk	Unk
RC_AA521412_at	NA	NA	NA	NA	NA	CWC27	CWC27_spliceosome_associated_protein_homolog
RC_AA521473_at	NA	NA	NA	NA	NA	LOC644556///EXOC5	similar_to_exocyst_complex_component_5///exocyst_complex_component_5
RC_AA521498_at	NA	NA	NA	NA	NA	Unk	Unk
RC_AA521505_s_at	NA	NA	NA	NA	NA	STAT2	signal_transducer_and_activator_of_transcription_2
RC_AA598423_at	NA	NA	NA	NA	NA	Unk	Unk
RC_AA598559_at	NA	NA	NA	NA	NA	Unk	Unk
RC_AA598738_s_at	NA	NA	NA	NA	NA	GATAD1	GATA_zinc_finger_domain_containing_1
RC_AA598853_at	NA	NA	NA	NA	NA	Unk	Unk
RC_AA598889_at	NA	NA	NA	NA	NA	SIRT2	sirtuin_2
RC_AA598924_at	NA	NA	NA	NA	NA	Unk	Unk
RC_AA598927_at	NA	NA	NA	NA	NA	Unk	Unk
RC_AA598958_at	NA	NA	NA	NA	NA	Unk	Unk
RC_AA599076_s_at	NA	NA	NA	NA	NA	RAD50	RAD50_double_strand_break_repair_protein
RC_AA599083_at	NA	NA	NA	NA	NA	Unk	Unk
RC_AA599142_at	NA	NA	NA	NA	NA	Unk	Unk
RC_AA599152_at	NA	NA	NA	NA	NA	SFPQ	splicing_factor_proline_and_glutamine_rich
RC_AA599522_r_at	NA	NA	NA	NA	NA	SART1	squamous_cell_carcinoma_antigen_recognized_by_T-cells_1
RC_AA599557_at	NA	NA	NA	NA	NA	Unk	Unk
RC_AA600053_at	NA	NA	NA	NA	NA	UCHL5	ubiquitin_C-terminal_hydrolase_L5
RC_AA600059_at	NA	NA	NA	NA	NA	Unk	Unk
RC_AA600135_at	NA	NA	NA	NA	NA	PLEKHM3	pleckstrin_homology_domain_containing_M3
RC_AA600257_s_at	NA	NA	NA	NA	NA	LMAN1	lectin,_mannose_binding_1
RC_AA608531_at	NA	NA	NA	NA	NA	SERTAD4	SERTA_domain_containing_4
RC_AA608601_at	NA	NA	NA	NA	NA	NFRKB	nuclear_factor_related_to_kappaB_binding_protein
RC_AA608708_at	NA	NA	NA	NA	NA	Unk	Unk
RC_AA608769_at	NA	NA	NA	NA	NA	Unk	Unk
RC_AA608775_at	NA	NA	NA	NA	NA	SPAG17	sperm_associated_antigen_17
RC_AA608783_at	NA	NA	NA	NA	NA	TGIF2LX	TGFB_induced_factor_homeobox_2_like,_X-linked
RC_AA608801_at	NA	NA	NA	NA	NA	PHF20	PHD_finger_protein_20
RC_AA608825_at	NA	NA	NA	NA	NA	H2AFB1///H2AFB2///H2AFB3	H2A_histone_family_member_B1///H2A_histone_family_member_B2///H2A_histone_family_member_B3
RC_AA608857_at	NA	NA	NA	NA	NA	TSSK6	testis_specific_serine_kinase_6
RC_AA608863_at	NA	NA	NA	NA	NA	Unk	Unk
RC_AA608869_at	NA	NA	NA	NA	NA	Unk	Unk
RC_AA608907_at	NA	NA	NA	NA	NA	Unk	Unk
RC_AA608955_at	NA	NA	NA	NA	NA	PIAS1	protein_inhibitor_of_activated_STAT_1
RC_AA608974_at	NA	NA	NA	NA	NA	Unk	Unk
RC_AA608983_at	NA	NA	NA	NA	NA	Unk	Unk
RC_AA609002_at	NA	NA	NA	NA	NA	Unk	Unk
RC_AA609009_at	NA	NA	NA	NA	NA	PPME1	protein_phosphatase_methylesterase_1
RC_AA609018_at	NA	NA	NA	NA	NA	LOC150519	uncharacterized_LOC150519
RC_AA609052_at	NA	NA	NA	NA	NA	Unk	Unk
RC_AA609085_at	NA	NA	NA	NA	NA	CARD10	caspase_recruitment_domain_family_member_10
RC_AA609090_at	NA	NA	NA	NA	NA	FANCD2OS	FANCD2_opposite_strand
RC_AA609140_at	NA	NA	NA	NA	NA	GOLGA2P6	golgin_A2_pseudogene_6
RC_AA609158_at	NA	NA	NA	NA	NA	Unk	Unk
RC_AA609161_at	NA	NA	NA	NA	NA	PUS7	pseudouridylate_synthase_7_(putative)
RC_AA609183_at	NA	NA	NA	NA	NA	ST8SIA6-AS1	ST8SIA6_antisense_RNA_1
RC_AA609214_at	NA	NA	NA	NA	NA	ADAM6	ADAM_metallopeptidase_domain_6_(pseudogene)
RC_AA609218_at	NA	NA	NA	NA	NA	DNAI1	dynein_axonemal_intermediate_chain_1
RC_AA609227_at	NA	NA	NA	NA	NA	SFT2D3	SFT2_domain_containing_3
RC_AA609232_at	NA	NA	NA	NA	NA	Unk	Unk
RC_AA609251_at	NA	NA	NA	NA	NA	LOC105377245	uncharacterized_LOC105377245
RC_AA609257_at	NA	NA	NA	NA	NA	SLC35E4	solute_carrier_family_35_member_E4
RC_AA609261_at	NA	NA	NA	NA	NA	Unk	Unk
RC_AA609292_at	NA	NA	NA	NA	NA	Unk	Unk
RC_AA609300_at	NA	NA	NA	NA	NA	Unk	Unk
RC_AA609311_at	NA	NA	NA	NA	NA	Unk	Unk
RC_AA609363_at	NA	NA	NA	NA	NA	Unk	Unk
RC_AA609368_at	NA	NA	NA	NA	NA	Unk	Unk
RC_AA609384_at	NA	NA	NA	NA	NA	ARHGEF26	Rho_guanine_nucleotide_exchange_factor_26
RC_AA609414_at	NA	NA	NA	NA	NA	MIR7515HG	MIR7515_host_gene
RC_AA609449_at	NA	NA	NA	NA	NA	LOC100133686	hypothetical_protein_LOC100133686
RC_AA609454_r_at	NA	NA	NA	NA	NA	MIR503HG	MIR503_host_gene
RC_AA609473_at	NA	NA	NA	NA	NA	KIF9	kinesin_family_member_9
RC_AA609479_at	NA	NA	NA	NA	NA	Unk	Unk
RC_AA609483_at	NA	NA	NA	NA	NA	Unk	Unk
RC_AA609514_at	NA	NA	NA	NA	NA	Unk	Unk
RC_AA609523_at	NA	NA	NA	NA	NA	Unk	Unk
RC_AA609541_at	NA	NA	NA	NA	NA	ZCWPW1	zinc_finger_CW-type_and_PWWP_domain_containing_1
RC_AA609548_at	NA	NA	NA	NA	NA	Unk	Unk
RC_AA609551_at	NA	NA	NA	NA	NA	Unk	Unk
RC_AA609566_at	NA	NA	NA	NA	NA	Unk	Unk
RC_AA609585_at	NA	NA	NA	NA	NA	ZFC3H1	zinc_finger_C3H1-type_containing
RC_AA609591_at	NA	NA	NA	NA	NA	Unk	Unk
RC_AA609601_i_at	NA	NA	NA	NA	NA	Unk	Unk
RC_AA609605_at	NA	NA	NA	NA	NA	Unk	Unk
RC_AA609628_at	NA	NA	NA	NA	NA	Unk	Unk
RC_AA609647_at	NA	NA	NA	NA	NA	LOC729265	hypothetical_LOC729265
RC_AA609648_at	NA	NA	NA	NA	NA	Unk	Unk
RC_AA609658_at	NA	NA	NA	NA	NA	LINC00380	long_intergenic_non-protein_coding_RNA_380
RC_AA609664_at	NA	NA	NA	NA	NA	LOC100133177///LOC100131975///LOC100130914///LINC01347///LOC729660///LOC729218///LOC728417///LOC728105///LOC643670///GTF2IP20///LINC01000///LINC00999///LINC00265	uncharacterized_LOC100133177///similar_to_hCG1779533///similar_to_hCG1779533///long_intergenic_non-protein_coding_RNA_1347///putative_uncharacterized_protein_FLJ44672-like///uncharacterized_LOC729218///uncharacterized_LOC728417///similar_to_hCG1739109///similar_to_hCG1739109///general_transcription_factor_IIi_pseudogene_20///long_intergenic_non-protein_coding_RNA_1000///long_intergenic_non-protei…
RC_AA609666_at	NA	NA	NA	NA	NA	C10orf82	chromosome_10_open_reading_frame_82
RC_AA609684_at	NA	NA	NA	NA	NA	Unk	Unk
RC_AA609698_at	NA	NA	NA	NA	NA	C2orf70	chromosome_2_open_reading_frame_70
RC_AA609727_at	NA	NA	NA	NA	NA	Unk	Unk
RC_AA609730_at	NA	NA	NA	NA	NA	SPATA31D5P	SPATA31_subfamily_D_member_5,_pseudogene
RC_AA609742_i_at	NA	NA	NA	NA	NA	ARHGEF18	Rho/Rac_guanine_nucleotide_exchange_factor_18
RC_AA609743_at	NA	NA	NA	NA	NA	CDC34	cell_division_cycle_34
RC_AA609754_at	NA	NA	NA	NA	NA	CREBBP	CREB_binding_protein
RC_AA609760_at	NA	NA	NA	NA	NA	RNASE11	ribonuclease_A_family_member_11_(inactive)
RC_AA609765_s_at	NA	NA	NA	NA	NA	ZDHHC3	zinc_finger_DHHC-type_containing_3
RC_AA609783_at	NA	NA	NA	NA	NA	Unk	Unk
RC_AA609850_at	NA	NA	NA	NA	NA	MIR663AHG	MIR663A_host_gene
RC_AA609857_at	NA	NA	NA	NA	NA	CEP76	centrosomal_protein_76
RC_AA609871_at	NA	NA	NA	NA	NA	Unk	Unk
RC_AA609884_at	NA	NA	NA	NA	NA	Unk	Unk
RC_AA609914_at	NA	NA	NA	NA	NA	Unk	Unk
RC_AA609933_at	NA	NA	NA	NA	NA	Unk	Unk
RC_AA609949_at	NA	NA	NA	NA	NA	Unk	Unk
RC_AA609955_at	NA	NA	NA	NA	NA	Unk	Unk
RC_AA609964_at	NA	NA	NA	NA	NA	LOC100131056	similar_to_hCG2041870
RC_AA609976_s_at	NA	NA	NA	NA	NA	SMCP	sperm_mitochondria_associated_cysteine_rich_protein
RC_AA610013_at	NA	NA	NA	NA	NA	Unk	Unk
RC_AA610016_at	NA	NA	NA	NA	NA	Unk	Unk
RC_AA610019_at	NA	NA	NA	NA	NA	FAM181A	family_with_sequence_similarity_181_member_A
RC_AA610063_at	NA	NA	NA	NA	NA	Unk	Unk
RC_AA610065_at	NA	NA	NA	NA	NA	TMCO5A	transmembrane_and_coiled-coil_domains_5A
RC_AA610109_at	NA	NA	NA	NA	NA	DUSP8	dual_specificity_phosphatase_8
RC_AA610111_at	NA	NA	NA	NA	NA	CRTC3	CREB_regulated_transcription_coactivator_3
RC_AA610120_s_at	NA	NA	NA	NA	NA	NGF	nerve_growth_factor
RC_AA620292_at	NA	NA	NA	NA	NA	Unk	Unk
RC_AA620296_at	NA	NA	NA	NA	NA	Unk	Unk
RC_AA620324_at	NA	NA	NA	NA	NA	TOM1L1	target_of_myb1_like_1_membrane_trafficking_protein
RC_AA620390_f_at	NA	NA	NA	NA	NA	Unk	Unk
RC_AA620475_s_at	NA	NA	NA	NA	NA	POP1	POP1_homolog,_ribonuclease_P/MRP_subunit
RC_AA620501_at	NA	NA	NA	NA	NA	PGBD2	piggyBac_transposable_element_derived_2
RC_AA620613_at	NA	NA	NA	NA	NA	Unk	Unk
RC_AA620631_at	NA	NA	NA	NA	NA	Unk	Unk
RC_AA620638_at	NA	NA	NA	NA	NA	FBXO43	F-box_protein_43
RC_AA620671_s_at	NA	NA	NA	NA	NA	MTHFD2L	methylenetetrahydrofolate_dehydrogenase_(NADP+_dependent)_2-like
RC_AA620682_at	NA	NA	NA	NA	NA	Unk	Unk
RC_AA620705_at	NA	NA	NA	NA	NA	Unk	Unk
RC_AA620738_at	NA	NA	NA	NA	NA	ZFHX4	zinc_finger_homeobox_4
RC_AA620746_at	NA	NA	NA	NA	NA	Unk	Unk
RC_AA620773_at	NA	NA	NA	NA	NA	LINC00264	long_intergenic_non-protein_coding_RNA_264
RC_AA620783_at	NA	NA	NA	NA	NA	Unk	Unk
RC_AA620811_at	NA	NA	NA	NA	NA	LOC440934	uncharacterized_LOC440934
RC_AA620862_at	NA	NA	NA	NA	NA	Unk	Unk
RC_AA620902_at	NA	NA	NA	NA	NA	Unk	Unk
RC_AA620922_at	NA	NA	NA	NA	NA	Unk	Unk
RC_AA620924_at	NA	NA	NA	NA	NA	Unk	Unk
RC_AA620985_at	NA	NA	NA	NA	NA	ZNF829	zinc_finger_protein_829
RC_AA621019_s_at	NA	NA	NA	NA	NA	PARD6A	par-6_family_cell_polarity_regulator_alpha
RC_AA621046_at	NA	NA	NA	NA	NA	Unk	Unk
RC_AA621216_at	NA	NA	NA	NA	NA	EDDM3B	epididymal_protein_3B
RC_AA621224_at	NA	NA	NA	NA	NA	Unk	Unk
RC_AA621236_at	NA	NA	NA	NA	NA	Unk	Unk
RC_AA621246_at	NA	NA	NA	NA	NA	Unk	Unk
RC_AA621249_at	NA	NA	NA	NA	NA	GOLGA2P11	golgin_A2_pseudogene_11
RC_AA621255_at	NA	NA	NA	NA	NA	Unk	Unk
RC_AA621280_at	NA	NA	NA	NA	NA	Unk	Unk
RC_AA621286_s_at	NA	NA	NA	NA	NA	Unk	Unk
RC_AA621294_at	NA	NA	NA	NA	NA	Unk	Unk
RC_AA621311_at	NA	NA	NA	NA	NA	Unk	Unk
RC_AA621323_at	NA	NA	NA	NA	NA	LOC100131720///CC2D2B	hypothetical_protein_LOC100131720///coiled-coil_and_C2_domain_containing_2B
RC_AA621333_at	NA	NA	NA	NA	NA	Unk	Unk
RC_AA621355_at	NA	NA	NA	NA	NA	Unk	Unk
RC_AA621363_at	NA	NA	NA	NA	NA	ARL5B	ADP_ribosylation_factor_like_GTPase_5B
RC_AA621385_at	NA	NA	NA	NA	NA	Unk	Unk
RC_AA621605_at	NA	NA	NA	NA	NA	RNF213	ring_finger_protein_213
RC_AA621725_at	NA	NA	NA	NA	NA	NUP43	nucleoporin_43
RC_AA621738_at	NA	NA	NA	NA	NA	AXDND1	axonemal_dynein_light_chain_domain_containing_1
RC_AA621744_at	NA	NA	NA	NA	NA	SNX32	sorting_nexin_32
RC_AA621750_at	NA	NA	NA	NA	NA	Unk	Unk
RC_AA621784_at	NA	NA	NA	NA	NA	RERE	arginine-glutamic_acid_dipeptide_repeats
RC_C13961_i_at	NA	NA	NA	NA	NA	Unk	Unk
RC_C13989_s_at	NA	NA	NA	NA	NA	HMP19	HMP19_protein
RC_C14068_at	NA	NA	NA	NA	NA	ADCY1	adenylate_cyclase_1
RC_C14433_at	NA	NA	NA	NA	NA	Unk	Unk
RC_C14534_r_at	NA	NA	NA	NA	NA	IGSF21	immunoglobin_superfamily_member_21
RC_C20605_at	NA	NA	NA	NA	NA	MPP2	membrane_palmitoylated_protein_2
RC_C20733_at	NA	NA	NA	NA	NA	RHO	rhodopsin
RC_C21034_at	NA	NA	NA	NA	NA	EIF2B3	eukaryotic_translation_initiation_factor_2B_subunit_gamma
RC_C21113_at	NA	NA	NA	NA	NA	DDX46	DEAD-box_helicase_46
RC_C21363_at	NA	NA	NA	NA	NA	RND3	Rho_family_GTPase_3
RC_C21438_at	NA	NA	NA	NA	NA	FBXO11	F-box_protein_11
RC_C21498_at	NA	NA	NA	NA	NA	HIP1	huntingtin_interacting_protein_1
RC_C21530_at	NA	NA	NA	NA	NA	MFF	mitochondrial_fission_factor
RC_D11747_at	NA	NA	NA	NA	NA	FAU	FAU,_ubiquitin_like_and_ribosomal_protein_S30_fusion
RC_D20749_at	NA	NA	NA	NA	NA	PDXP	pyridoxal_phosphatase
RC_D45529_at	NA	NA	NA	NA	NA	CYP2B7P	cytochrome_P450_family_2_subfamily_B_member_7,_pseudogene
RC_D80132_at	NA	NA	NA	NA	NA	PMP22	peripheral_myelin_protein_22
RC_D80172_i_at	NA	NA	NA	NA	NA	Unk	Unk
RC_D80240_f_at	NA	NA	NA	NA	NA	EVL	Enah/Vasp-like
RC_D81052_f_at	NA	NA	NA	NA	NA	RIMBP2	RIMS_binding_protein_2
RC_F02344_f_at	NA	NA	NA	NA	NA	LOC157503	uncharacterized_LOC157503
RC_F03429_at	NA	NA	NA	NA	NA	SYT4	synaptotagmin_4
RC_F03625_at	NA	NA	NA	NA	NA	LMBR1	limb_development_membrane_protein_1
RC_F03928_f_at	NA	NA	NA	NA	NA	TSC22D1	TSC22_domain_family_member_1
RC_F04112_i_at	NA	NA	NA	NA	NA	Unk	Unk
RC_F04210_at	NA	NA	NA	NA	NA	LMO3	LIM_domain_only_3
RC_F04574_at	NA	NA	NA	NA	NA	Unk	Unk
RC_F09116_at	NA	NA	NA	NA	NA	KCNN3	potassium_calcium-activated_channel_subfamily_N_member_3
RC_F09279_at	NA	NA	NA	NA	NA	ZNF500	zinc_finger_protein_500
RC_F09354_f_at	NA	NA	NA	NA	NA	Unk	Unk
RC_F09972_at	NA	NA	NA	NA	NA	PDS5B	PDS5_cohesin_associated_factor_B
RC_F10243_at	NA	NA	NA	NA	NA	DLX6-AS1	DLX6_antisense_RNA_1
RC_F10331_f_at	NA	NA	NA	NA	NA	Unk	Unk
RC_F10339_at	NA	NA	NA	NA	NA	SAMD12	sterile_alpha_motif_domain_containing_12
RC_F10812_at	NA	NA	NA	NA	NA	Unk	Unk
RC_F10947_at	NA	NA	NA	NA	NA	Unk	Unk
RC_F13604_at	NA	NA	NA	NA	NA	BMP2	bone_morphogenetic_protein_2
RC_H01662_at	NA	NA	NA	NA	NA	FOXK2	forkhead_box_K2
RC_H02904_at	NA	NA	NA	NA	NA	Unk	Unk
RC_H03879_s_at	NA	NA	NA	NA	NA	Unk	Unk
RC_H04000_f_at	NA	NA	NA	NA	NA	Unk	Unk
RC_H04142_f_at	NA	NA	NA	NA	NA	DCPS	decapping_enzyme,_scavenger
RC_H05631_f_at	NA	NA	NA	NA	NA	LOC732419	ATPase_family_AAA_domain-containing_protein_3B-like
RC_H06383_s_at	NA	NA	NA	NA	NA	IGFBPL1	insulin_like_growth_factor_binding_protein_like_1
RC_H06497_at	NA	NA	NA	NA	NA	Unk	Unk
RC_H07113_at	NA	NA	NA	NA	NA	RCCD1	RCC1_domain_containing_1
RC_H07117_at	NA	NA	NA	NA	NA	Unk	Unk
RC_H09167_at	NA	NA	NA	NA	NA	CASKIN2	CASK_interacting_protein_2
RC_H09716_at	NA	NA	NA	NA	NA	Unk	Unk
RC_H09730_at	NA	NA	NA	NA	NA	AK2	adenylate_kinase_2
RC_H10060_at	NA	NA	NA	NA	NA	Unk	Unk
RC_H10369_at	NA	NA	NA	NA	NA	Unk	Unk
RC_H11484_at	NA	NA	NA	NA	NA	CDH8	cadherin_8
RC_H11489_f_at	NA	NA	NA	NA	NA	RBFOX3	RNA_binding_protein,_fox-1_homolog_3
RC_H11753_s_at	NA	NA	NA	NA	NA	TTC30B	tetratricopeptide_repeat_domain_30B
RC_H12861_at	NA	NA	NA	NA	NA	Unk	Unk
RC_H15366_s_at	NA	NA	NA	NA	NA	Unk	Unk
RC_H16079_f_at	NA	NA	NA	NA	NA	CTNNA2	catenin_alpha_2
RC_H16471_at	NA	NA	NA	NA	NA	CSRNP1	cysteine_and_serine_rich_nuclear_protein_1
RC_H17116_at	NA	NA	NA	NA	NA	Unk	Unk
RC_H17463_at	NA	NA	NA	NA	NA	FAM149A	family_with_sequence_similarity_149_member_A
RC_H19314_at	NA	NA	NA	NA	NA	MAPK10	mitogen-activated_protein_kinase_10
RC_H19423_at	NA	NA	NA	NA	NA	SLITRK3	SLIT_and_NTRK_like_family_member_3
RC_H23584_f_at	NA	NA	NA	NA	NA	NELL2	neural_EGFL_like_2
RC_H23586_at	NA	NA	NA	NA	NA	Unk	Unk
RC_H24004_at	NA	NA	NA	NA	NA	Unk	Unk
RC_H24553_s_at	NA	NA	NA	NA	NA	ANKRD17	ankyrin_repeat_domain_17
RC_H27216_at	NA	NA	NA	NA	NA	Unk	Unk
RC_H27515_at	NA	NA	NA	NA	NA	TSC22D1-AS1	TSC22D1_antisense_RNA_1
RC_H28907_at	NA	NA	NA	NA	NA	OPCML	opioid_binding_protein/cell_adhesion_molecule_like
RC_H29187_at	NA	NA	NA	NA	NA	Unk	Unk
RC_H29278_at	NA	NA	NA	NA	NA	Unk	Unk
RC_H29460_at	NA	NA	NA	NA	NA	ABHD18	abhydrolase_domain_containing_18
RC_H30894_at	NA	NA	NA	NA	NA	ID4	inhibitor_of_DNA_binding_4,_HLH_protein
RC_H38159_at	NA	NA	NA	NA	NA	Unk	Unk
RC_H40356_at	NA	NA	NA	NA	NA	Unk	Unk
RC_H41281_at	NA	NA	NA	NA	NA	Unk	Unk
RC_H41462_at	NA	NA	NA	NA	NA	Unk	Unk
RC_H42035_at	NA	NA	NA	NA	NA	Unk	Unk
RC_H42037_at	NA	NA	NA	NA	NA	Unk	Unk
RC_H52617_at	NA	NA	NA	NA	NA	TM2D1	TM2_domain_containing_1
RC_H54314_at	NA	NA	NA	NA	NA	Unk	Unk
RC_H54642_s_at	NA	NA	NA	NA	NA	CCL15	C-C_motif_chemokine_ligand_15
RC_H55759_at	NA	NA	NA	NA	NA	RBP5	retinol_binding_protein_5
RC_H55784_at	NA	NA	NA	NA	NA	Unk	Unk
RC_H56010_at	NA	NA	NA	NA	NA	RRAGC	Ras_related_GTP_binding_C
RC_H56584_at	NA	NA	NA	NA	NA	NIPSNAP1	nipsnap_homolog_1_(C._elegans)
RC_H57867_s_at	NA	NA	NA	NA	NA	F13A1	coagulation_factor_XIII_A_chain
RC_H58690_at	NA	NA	NA	NA	NA	PLCXD1	phosphatidylinositol_specific_phospholipase_C_X_domain_containing_1
RC_H60691_at	NA	NA	NA	NA	NA	OTULIN	OTU_deubiquitinase_with_linear_linkage_specificity
RC_H61053_at	NA	NA	NA	NA	NA	KMT2C	lysine_methyltransferase_2C
RC_H61557_at	NA	NA	NA	NA	NA	CHEK1	checkpoint_kinase_1
RC_H62793_at	NA	NA	NA	NA	NA	Unk	Unk
RC_H63391_at	NA	NA	NA	NA	NA	Unk	Unk
RC_H65212_at	NA	NA	NA	NA	NA	HECTD4	HECT_domain_E3_ubiquitin_protein_ligase_4
RC_H65456_at	NA	NA	NA	NA	NA	BBIP1	BBSome_interacting_protein_1
RC_H65493_at	NA	NA	NA	NA	NA	ZMYND8	zinc_finger_MYND-type_containing_8
RC_H65894_at	NA	NA	NA	NA	NA	Unk	Unk
RC_H67845_at	NA	NA	NA	NA	NA	Unk	Unk
RC_H69319_at	NA	NA	NA	NA	NA	PALMD	palmdelphin
RC_H71208_at	NA	NA	NA	NA	NA	Unk	Unk
RC_H71863_s_at	NA	NA	NA	NA	NA	ZKSCAN1	zinc_finger_with_KRAB_and_SCAN_domains_1
RC_H72284_at	NA	NA	NA	NA	NA	Unk	Unk
RC_H72685_at	NA	NA	NA	NA	NA	CYLD	CYLD_lysine_63_deubiquitinase
RC_H73058_at	NA	NA	NA	NA	NA	SPEN	spen_family_transcriptional_repressor
RC_H73152_at	NA	NA	NA	NA	NA	Unk	Unk
RC_H75626_at	NA	NA	NA	NA	NA	Unk	Unk
RC_H77824_at	NA	NA	NA	NA	NA	Unk	Unk
RC_H78596_at	NA	NA	NA	NA	NA	Unk	Unk
RC_H79143_at	NA	NA	NA	NA	NA	MTOR	mechanistic_target_of_rapamycin
RC_H79560_at	NA	NA	NA	NA	NA	Unk	Unk
RC_H79742_s_at	NA	NA	NA	NA	NA	NUP188	nucleoporin_188
RC_H81070_f_at	NA	NA	NA	NA	NA	MT1P3///MT1M///MT1JP///MT1H///MT1F	metallothionein_1_pseudogene_3///metallothionein_1M///metallothionein_1J,_pseudogene///metallothionein_1H///metallothionein_1F
RC_H81302_at	NA	NA	NA	NA	NA	SLIT2	slit_guidance_ligand_2
RC_H82273_s_at	NA	NA	NA	NA	NA	FEM1B	fem-1_homolog_B
RC_H82532_at	NA	NA	NA	NA	NA	LOC100132437	similar_to_hCG1989297
RC_H83109_f_at	NA	NA	NA	NA	NA	C2orf72	chromosome_2_open_reading_frame_72
RC_H83127_at	NA	NA	NA	NA	NA	Unk	Unk
RC_H86112_f_at	NA	NA	NA	NA	NA	RABGAP1L	RAB_GTPase_activating_protein_1_like
RC_H86442_at	NA	NA	NA	NA	NA	Unk	Unk
RC_H86787_at	NA	NA	NA	NA	NA	Unk	Unk
RC_H88317_f_at	NA	NA	NA	NA	NA	GPC6	glypican_6
RC_H90296_at	NA	NA	NA	NA	NA	Unk	Unk
RC_H90310_r_at	NA	NA	NA	NA	NA	STRN4	striatin_4
RC_H90573_at	NA	NA	NA	NA	NA	Unk	Unk
RC_H90890_at	NA	NA	NA	NA	NA	SLC22A25	solute_carrier_family_22_member_25
RC_H91044_at	NA	NA	NA	NA	NA	DUSP22	dual_specificity_phosphatase_22
RC_H92965_at	NA	NA	NA	NA	NA	FBXO3	F-box_protein_3
RC_H94276_f_at	NA	NA	NA	NA	NA	HPR	haptoglobin-related_protein
RC_H94647_at	NA	NA	NA	NA	NA	Unk	Unk
RC_H94650_at	NA	NA	NA	NA	NA	Unk	Unk
RC_H95042_f_at	NA	NA	NA	NA	NA	SPTB	spectrin_beta,_erythrocytic
RC_H95082_at	NA	NA	NA	NA	NA	PEX2	peroxisomal_biogenesis_factor_2
RC_H95655_at	NA	NA	NA	NA	NA	Unk	Unk
RC_H95787_at	NA	NA	NA	NA	NA	LOC100505918	uncharacterized_LOC100505918
RC_H95849_f_at	NA	NA	NA	NA	NA	POLA2	DNA_polymerase_alpha_2,_accessory_subunit
RC_H97146_at	NA	NA	NA	NA	NA	ELK3	ELK3,_ETS_transcription_factor
RC_H97685_at	NA	NA	NA	NA	NA	DSTYK	dual_serine/threonine_and_tyrosine_protein_kinase
RC_H97746_s_at	NA	NA	NA	NA	NA	PVT1	Pvt1_oncogene_(non-protein_coding)
RC_H97836_at	NA	NA	NA	NA	NA	CTBP2	C-terminal_binding_protein_2
RC_H98072_at	NA	NA	NA	NA	NA	RANGAP1	Ran_GTPase_activating_protein_1
RC_H98683_at	NA	NA	NA	NA	NA	STK4	serine/threonine_kinase_4
RC_H98802_at	NA	NA	NA	NA	NA	DUBR	DPPA2_upstream_binding_RNA
RC_H98809_at	NA	NA	NA	NA	NA	Unk	Unk
RC_H99473_s_at	NA	NA	NA	NA	NA	UPF1	UPF1,_RNA_helicase_and_ATPase
RC_N21359_at	NA	NA	NA	NA	NA	CERS6	ceramide_synthase_6
RC_N21461_at	NA	NA	NA	NA	NA	Unk	Unk
RC_N22033_at	NA	NA	NA	NA	NA	COL11A2	collagen_type_XI_alpha_2_chain
RC_N23720_at	NA	NA	NA	NA	NA	LINC00570	long_intergenic_non-protein_coding_RNA_570
RC_N23897_at	NA	NA	NA	NA	NA	Unk	Unk
RC_N23943_at	NA	NA	NA	NA	NA	PQLC1	PQ_loop_repeat_containing_1
RC_N23970_s_at	NA	NA	NA	NA	NA	ACP2	acid_phosphatase_2,_lysosomal
RC_N24592_at	NA	NA	NA	NA	NA	RWDD2B	RWD_domain_containing_2B
RC_N24610_at	NA	NA	NA	NA	NA	CCDC171	coiled-coil_domain_containing_171
RC_N26765_at	NA	NA	NA	NA	NA	TTC14	tetratricopeptide_repeat_domain_14
RC_N27098_at	NA	NA	NA	NA	NA	Unk	Unk
RC_N27284_at	NA	NA	NA	NA	NA	RRBP1	ribosome_binding_protein_1
RC_N27351_at	NA	NA	NA	NA	NA	Unk	Unk
RC_N27368_at	NA	NA	NA	NA	NA	TPCN2	two_pore_segment_channel_2
RC_N29630_at	NA	NA	NA	NA	NA	DDX58	DEXD/H-box_helicase_58
RC_N29986_f_at	NA	NA	NA	NA	NA	ERVK-6	endogenous_retrovirus_group_K_member_6
RC_N30440_at	NA	NA	NA	NA	NA	ANO6	anoctamin_6
RC_N31491_at	NA	NA	NA	NA	NA	Unk	Unk
RC_N31998_at	NA	NA	NA	NA	NA	NPLOC4	NPL4_homolog,_ubiquitin_recognition_factor
RC_N32963_at	NA	NA	NA	NA	NA	Unk	Unk
RC_N33534_at	NA	NA	NA	NA	NA	Unk	Unk
RC_N35967_at	NA	NA	NA	NA	NA	STK24	serine/threonine_kinase_24
RC_N40454_s_at	NA	NA	NA	NA	NA	PSTK	phosphoseryl-tRNA_kinase
RC_N40559_at	NA	NA	NA	NA	NA	ABCB9	ATP_binding_cassette_subfamily_B_member_9
RC_N46997_at	NA	NA	NA	NA	NA	IKZF4	IKAROS_family_zinc_finger_4
RC_N48891_at	NA	NA	NA	NA	NA	ELOVL4	ELOVL_fatty_acid_elongase_4
RC_N49281_at	NA	NA	NA	NA	NA	LRRC3DN	LRRC3_downstream_neighbor_(non-protein_coding)
RC_N50809_at	NA	NA	NA	NA	NA	C12orf10	chromosome_12_open_reading_frame_10
RC_N51702_at	NA	NA	NA	NA	NA	EDC3	enhancer_of_mRNA_decapping_3
RC_N51705_at	NA	NA	NA	NA	NA	MYO9B	myosin_IXB
RC_N51706_at	NA	NA	NA	NA	NA	ZXDC	ZXD_family_zinc_finger_C
RC_N52075_at	NA	NA	NA	NA	NA	Unk	Unk
RC_N52232_at	NA	NA	NA	NA	NA	LOC401433	uncharacterized_LOC401433
RC_N52990_at	NA	NA	NA	NA	NA	Unk	Unk
RC_N53480_at	NA	NA	NA	NA	NA	Unk	Unk
RC_N53512_at	NA	NA	NA	NA	NA	CACNA2D2	calcium_voltage-gated_channel_auxiliary_subunit_alpha2delta_2
RC_N53564_at	NA	NA	NA	NA	NA	CPEB4	cytoplasmic_polyadenylation_element_binding_protein_4
RC_N53686_at	NA	NA	NA	NA	NA	Unk	Unk
RC_N54079_s_at	NA	NA	NA	NA	NA	LOC732445///CHRFAM7A///CHRNA7	similar_to_CHRNA7-FAM7A_fusion_isoform_1///CHRNA7_(exons_5-10)_and_FAM7A_(exons_A-E)_fusion///cholinergic_receptor_nicotinic_alpha_7_subunit
RC_N54300_at	NA	NA	NA	NA	NA	FRAS1	Fraser_extracellular_matrix_complex_subunit_1
RC_N54311_at	NA	NA	NA	NA	NA	MS4A6A	membrane_spanning_4-domains_A6A
RC_N54395_at	NA	NA	NA	NA	NA	ELMO3	engulfment_and_cell_motility_3
RC_N54803_at	NA	NA	NA	NA	NA	Unk	Unk
RC_N54889_at	NA	NA	NA	NA	NA	Unk	Unk
RC_N54916_at	NA	NA	NA	NA	NA	MORC3	MORC_family_CW-type_zinc_finger_3
RC_N54950_s_at	NA	NA	NA	NA	NA	KHK	ketohexokinase
RC_N56872_s_at	NA	NA	NA	NA	NA	LDLRAD4	low_density_lipoprotein_receptor_class_A_domain_containing_4
RC_N57737_at	NA	NA	NA	NA	NA	Unk	Unk
RC_N58045_at	NA	NA	NA	NA	NA	Unk	Unk
RC_N58204_at	NA	NA	NA	NA	NA	Unk	Unk
RC_N58474_at	NA	NA	NA	NA	NA	ZSCAN30	zinc_finger_and_SCAN_domain_containing_30
RC_N59440_at	NA	NA	NA	NA	NA	Unk	Unk
RC_N59534_r_at	NA	NA	NA	NA	NA	SLC39A3	solute_carrier_family_39_member_3
RC_N59556_at	NA	NA	NA	NA	NA	Unk	Unk
RC_N59568_at	NA	NA	NA	NA	NA	Unk	Unk
RC_N62143_at	NA	NA	NA	NA	NA	Unk	Unk
RC_N62332_at	NA	NA	NA	NA	NA	Unk	Unk
RC_N62712_at	NA	NA	NA	NA	NA	TRIM74///TRIM73	tripartite_motif_containing_74///tripartite_motif_containing_73
RC_N62862_at	NA	NA	NA	NA	NA	COG1	component_of_oligomeric_golgi_complex_1
RC_N63465_at	NA	NA	NA	NA	NA	MTF2	metal_response_element_binding_transcription_factor_2
RC_N63706_at	NA	NA	NA	NA	NA	GATA6-AS1	GATA6_antisense_RNA_1_(head_to_head)
RC_N63772_at	NA	NA	NA	NA	NA	DIEXF	digestive_organ_expansion_factor_homolog_(zebrafish)
RC_N63787_at	NA	NA	NA	NA	NA	ESCO2	establishment_of_sister_chromatid_cohesion_N-acetyltransferase_2
RC_N63887_at	NA	NA	NA	NA	NA	CMPK2	cytidine/uridine_monophosphate_kinase_2
RC_N64702_at	NA	NA	NA	NA	NA	Unk	Unk
RC_N64852_at	NA	NA	NA	NA	NA	Unk	Unk
RC_N66393_at	NA	NA	NA	NA	NA	MIR99AHG	mir-99a-let-7c_cluster_host_gene
RC_N66909_at	NA	NA	NA	NA	NA	Unk	Unk
RC_N66954_at	NA	NA	NA	NA	NA	PLEKHA7	pleckstrin_homology_domain_containing_A7
RC_N66992_at	NA	NA	NA	NA	NA	TOX	thymocyte_selection_associated_high_mobility_group_box
RC_N67096_at	NA	NA	NA	NA	NA	ITIH4	inter-alpha-trypsin_inhibitor_heavy_chain_family_member_4
RC_N67987_at	NA	NA	NA	NA	NA	PRO2214///KIF2A	uncharacterized_protein_PRO2214///kinesin_family_member_2A
RC_N68201_at	NA	NA	NA	NA	NA	Unk	Unk
RC_N68300_at	NA	NA	NA	NA	NA	Unk	Unk
RC_N68453_at	NA	NA	NA	NA	NA	DAGLB	diacylglycerol_lipase_beta
RC_N68510_at	NA	NA	NA	NA	NA	LINC00094	long_intergenic_non-protein_coding_RNA_94
RC_N68578_at	NA	NA	NA	NA	NA	Unk	Unk
RC_N68596_s_at	NA	NA	NA	NA	NA	BHMT	betaine--homocysteine_S-methyltransferase
RC_N68830_i_at	NA	NA	NA	NA	NA	Unk	Unk
RC_N69385_s_at	NA	NA	NA	NA	NA	OAS1	2'-5'-oligoadenylate_synthetase_1
RC_N70215_at	NA	NA	NA	NA	NA	FRMD4A	FERM_domain_containing_4A
RC_N70294_at	NA	NA	NA	NA	NA	Unk	Unk
RC_N70302_at	NA	NA	NA	NA	NA	Unk	Unk
RC_N70431_at	NA	NA	NA	NA	NA	Unk	Unk
RC_N70665_i_at	NA	NA	NA	NA	NA	Unk	Unk
RC_N73620_at	NA	NA	NA	NA	NA	Unk	Unk
RC_N73840_f_at	NA	NA	NA	NA	NA	PTMS	parathymosin
RC_N74085_s_at	NA	NA	NA	NA	NA	Unk	Unk
RC_N74364_at	NA	NA	NA	NA	NA	Unk	Unk
RC_N74487_at	NA	NA	NA	NA	NA	Unk	Unk
RC_N80054_at	NA	NA	NA	NA	NA	Unk	Unk
RC_N80183_at	NA	NA	NA	NA	NA	TIGD7	tigger_transposable_element_derived_7
RC_N80686_s_at	NA	NA	NA	NA	NA	SPEG	SPEG_complex_locus
RC_N80889_at	NA	NA	NA	NA	NA	GNAO1	G_protein_subunit_alpha_o1
RC_N90849_at	NA	NA	NA	NA	NA	CTB-178M22.2	uncharacterized_LOC101927862
RC_N92547_at	NA	NA	NA	NA	NA	FAM69B	family_with_sequence_similarity_69_member_B
RC_N92696_at	NA	NA	NA	NA	NA	Unk	Unk
RC_N92751_at	NA	NA	NA	NA	NA	UPF2	UPF2_regulator_of_nonsense_transcripts_homolog_(yeast)
RC_N92977_at	NA	NA	NA	NA	NA	ALS2CR12	amyotrophic_lateral_sclerosis_2_chromosome_region_candidate_12
RC_N93176_at	NA	NA	NA	NA	NA	Unk	Unk
RC_N93214_s_at	NA	NA	NA	NA	NA	RIMBP2	RIMS_binding_protein_2
RC_N93608_at	NA	NA	NA	NA	NA	Unk	Unk
RC_N93685_s_at	NA	NA	NA	NA	NA	RMDN2	regulator_of_microtubule_dynamics_2
RC_N94385_s_at	NA	NA	NA	NA	NA	COMP	cartilage_oligomeric_matrix_protein
RC_N94524_at	NA	NA	NA	NA	NA	FTSJ1	FtsJ_RNA_methyltransferase_homolog_1_(E._coli)
RC_N95243_s_at	NA	NA	NA	NA	NA	MEIS1	Meis_homeobox_1
RC_N95440_at	NA	NA	NA	NA	NA	Unk	Unk
RC_N95477_at	NA	NA	NA	NA	NA	MGC12916	uncharacterized_protein_MGC12916
RC_R00307_at	NA	NA	NA	NA	NA	FLJ30064	uncharacterized_LOC644975
RC_R00753_f_at	NA	NA	NA	NA	NA	Unk	Unk
RC_R01126_at	NA	NA	NA	NA	NA	Unk	Unk
RC_R01415_at	NA	NA	NA	NA	NA	Unk	Unk
RC_R01634_at	NA	NA	NA	NA	NA	MLKL	mixed_lineage_kinase_domain_like
RC_R02371_at	NA	NA	NA	NA	NA	LCAT	lecithin-cholesterol_acyltransferase
RC_R05660_f_at	NA	NA	NA	NA	NA	Unk	Unk
RC_R05789_at	NA	NA	NA	NA	NA	Unk	Unk
RC_R06751_at	NA	NA	NA	NA	NA	SEC61A1	Sec61_translocon_alpha_1_subunit
RC_R06986_f_at	NA	NA	NA	NA	NA	TUG1	taurine_up-regulated_1_(non-protein_coding)
RC_R08176_s_at	NA	NA	NA	NA	NA	Unk	Unk
RC_R08202_at	NA	NA	NA	NA	NA	Unk	Unk
RC_R08615_s_at	NA	NA	NA	NA	NA	LOC100132552///HGD	similar_to_homogentisate_1,2-dioxygenase///homogentisate_1,2-dioxygenase
RC_R08637_s_at	NA	NA	NA	NA	NA	Unk	Unk
RC_R09486_at	NA	NA	NA	NA	NA	Unk	Unk
RC_R10378_s_at	NA	NA	NA	NA	NA	FGL1	fibrinogen_like_1
RC_R10831_at	NA	NA	NA	NA	NA	RRP8	ribosomal_RNA_processing_8,_methyltransferase,_homolog_(yeast)
RC_R11056_at	NA	NA	NA	NA	NA	FXR1	FMR1_autosomal_homolog_1
RC_R11488_at	NA	NA	NA	NA	NA	Unk	Unk
RC_R11526_f_at	NA	NA	NA	NA	NA	PTMS	parathymosin
RC_R11654_f_at	NA	NA	NA	NA	NA	Unk	Unk
RC_R15922_f_at	NA	NA	NA	NA	NA	Unk	Unk
RC_R16241_at	NA	NA	NA	NA	NA	Unk	Unk
RC_R16812_s_at	NA	NA	NA	NA	NA	C1QTNF6	C1q_and_tumor_necrosis_factor_related_protein_6
RC_R16977_at	NA	NA	NA	NA	NA	Unk	Unk
RC_R17761_at	NA	NA	NA	NA	NA	AMER2	APC_membrane_recruitment_protein_2
RC_R24237_f_at	NA	NA	NA	NA	NA	TBX3	T-box_3
RC_R26293_at	NA	NA	NA	NA	NA	TBC1D2B	TBC1_domain_family_member_2B
RC_R27634_at	NA	NA	NA	NA	NA	SYNCRIP	synaptotagmin_binding_cytoplasmic_RNA_interacting_protein
RC_R27722_f_at	NA	NA	NA	NA	NA	ALG10B	ALG10B,_alpha-1,2-glucosyltransferase
RC_R28279_i_at	NA	NA	NA	NA	NA	Unk	Unk
RC_R33422_at	NA	NA	NA	NA	NA	Unk	Unk
RC_R34250_at	NA	NA	NA	NA	NA	Unk	Unk
RC_R36881_s_at	NA	NA	NA	NA	NA	LSR	lipolysis_stimulated_lipoprotein_receptor
RC_R36905_s_at	NA	NA	NA	NA	NA	EEFSEC	eukaryotic_elongation_factor,_selenocysteine-tRNA_specific
RC_R37246_at	NA	NA	NA	NA	NA	GTPBP6	GTP_binding_protein_6_(putative)
RC_R37277_i_at	NA	NA	NA	NA	NA	MYRF	myelin_regulatory_factor
RC_R37706_at	NA	NA	NA	NA	NA	CEP72	centrosomal_protein_72
RC_R38222_at	NA	NA	NA	NA	NA	SNHG12	small_nucleolar_RNA_host_gene_12
RC_R38398_at	NA	NA	NA	NA	NA	Unk	Unk
RC_R38533_i_at	NA	NA	NA	NA	NA	USP31	ubiquitin_specific_peptidase_31
RC_R38792_f_at	NA	NA	NA	NA	NA	IFT81	intraflagellar_transport_81
RC_R39147_s_at	NA	NA	NA	NA	NA	ZNF185	zinc_finger_protein_185_(LIM_domain)
RC_R39552_f_at	NA	NA	NA	NA	NA	LOC101928877///SLC25A4	uncharacterized_LOC101928877///solute_carrier_family_25_member_4
RC_R40016_at	NA	NA	NA	NA	NA	FADS2	fatty_acid_desaturase_2
RC_R40520_at	NA	NA	NA	NA	NA	Unk	Unk
RC_R40555_at	NA	NA	NA	NA	NA	Unk	Unk
RC_R41772_at	NA	NA	NA	NA	NA	Unk	Unk
RC_R41972_f_at	NA	NA	NA	NA	NA	LONRF2	LON_peptidase_N-terminal_domain_and_ring_finger_2
RC_R42233_at	NA	NA	NA	NA	NA	NPHP4	nephronophthisis_4
RC_R42312_at	NA	NA	NA	NA	NA	CAMTA1	calmodulin_binding_transcription_activator_1
RC_R43010_at	NA	NA	NA	NA	NA	C14orf37	chromosome_14_open_reading_frame_37
RC_R43019_s_at	NA	NA	NA	NA	NA	NACAD	NAC_alpha_domain_containing
RC_R43521_at	NA	NA	NA	NA	NA	Unk	Unk
RC_R43803_at	NA	NA	NA	NA	NA	CWF19L1	CWF19-like_1,_cell_cycle_control_(S._pombe)
RC_R43957_at	NA	NA	NA	NA	NA	ZNF177	zinc_finger_protein_177
RC_R44143_at	NA	NA	NA	NA	NA	KIF21B	kinesin_family_member_21B
RC_R44214_r_at	NA	NA	NA	NA	NA	Unk	Unk
RC_R44357_at	NA	NA	NA	NA	NA	NOL8	nucleolar_protein_8
RC_R44606_at	NA	NA	NA	NA	NA	SMIM10L2A	small_integral_membrane_protein_10_like_2A
RC_R45088_at	NA	NA	NA	NA	NA	Unk	Unk
RC_R45236_f_at	NA	NA	NA	NA	NA	LONRF2	LON_peptidase_N-terminal_domain_and_ring_finger_2
RC_R45611_r_at	NA	NA	NA	NA	NA	Unk	Unk
RC_R45940_at	NA	NA	NA	NA	NA	Unk	Unk
RC_R46163_s_at	NA	NA	NA	NA	NA	LRTM2	leucine_rich_repeats_and_transmembrane_domains_2
RC_R46557_at	NA	NA	NA	NA	NA	Unk	Unk
RC_R46781_f_at	NA	NA	NA	NA	NA	PI16	peptidase_inhibitor_16
RC_R48810_s_at	NA	NA	NA	NA	NA	DHX34	DEAH-box_helicase_34
RC_R51524_at	NA	NA	NA	NA	NA	KLHL3	kelch_like_family_member_3
RC_R52124_at	NA	NA	NA	NA	NA	Unk	Unk
RC_R52679_at	NA	NA	NA	NA	NA	CCDC149	coiled-coil_domain_containing_149
RC_R52705_at	NA	NA	NA	NA	NA	LOC100130999///FAM81A	hypothetical_protein_LOC100130999///family_with_sequence_similarity_81_member_A
RC_R53948_at	NA	NA	NA	NA	NA	HSPBP1	HSPA_(Hsp70)_binding_protein_1
RC_R56146_at	NA	NA	NA	NA	NA	Unk	Unk
RC_R56210_s_at	NA	NA	NA	NA	NA	BAP1	BRCA1_associated_protein_1
RC_R58837_s_at	NA	NA	NA	NA	NA	DISP2	dispatched_RND_transporter_family_member_2
RC_R59556_at	NA	NA	NA	NA	NA	TELO2	telomere_maintenance_2
RC_R59713_at	NA	NA	NA	NA	NA	Unk	Unk
RC_R60135_at	NA	NA	NA	NA	NA	Unk	Unk
RC_R60181_at	NA	NA	NA	NA	NA	RFC2	replication_factor_C_subunit_2
RC_R62519_f_at	NA	NA	NA	NA	NA	ATF5	activating_transcription_factor_5
RC_R62589_f_at	NA	NA	NA	NA	NA	Unk	Unk
RC_R65763_at	NA	NA	NA	NA	NA	Unk	Unk
RC_R66391_f_at	NA	NA	NA	NA	NA	EXOC5	exocyst_complex_component_5
RC_R67084_at	NA	NA	NA	NA	NA	LGR4	leucine_rich_repeat_containing_G_protein-coupled_receptor_4
RC_R67512_at	NA	NA	NA	NA	NA	BRD1	bromodomain_containing_1
RC_R68571_at	NA	NA	NA	NA	NA	Unk	Unk
RC_R68820_at	NA	NA	NA	NA	NA	UBA5	ubiquitin_like_modifier_activating_enzyme_5
RC_R68971_at	NA	NA	NA	NA	NA	Unk	Unk
RC_R69333_at	NA	NA	NA	NA	NA	Unk	Unk
RC_R73525_at	NA	NA	NA	NA	NA	EPHX2	epoxide_hydrolase_2
RC_R73584_s_at	NA	NA	NA	NA	NA	SULT2B1	sulfotransferase_family_2B_member_1
RC_R73597_at	NA	NA	NA	NA	NA	Unk	Unk
RC_R73661_at	NA	NA	NA	NA	NA	COX5B	cytochrome_c_oxidase_subunit_5B
RC_R75630_at	NA	NA	NA	NA	NA	Unk	Unk
RC_R76506_f_at	NA	NA	NA	NA	NA	CMTM4	CKLF_like_MARVEL_transmembrane_domain_containing_4
RC_R76528_i_at	NA	NA	NA	NA	NA	MAGIX	MAGI_family_member,_X-linked
RC_R76827_s_at	NA	NA	NA	NA	NA	Unk	Unk
RC_R77639_at	NA	NA	NA	NA	NA	ZNF747	zinc_finger_protein_747
RC_R78436_f_at	NA	NA	NA	NA	NA	GATA2	GATA_binding_protein_2
RC_R82063_at	NA	NA	NA	NA	NA	Unk	Unk
RC_R82074_f_at	NA	NA	NA	NA	NA	SDC1	syndecan_1
RC_R82667_at	NA	NA	NA	NA	NA	MYLIP	myosin_regulatory_light_chain_interacting_protein
RC_R85451_s_at	NA	NA	NA	NA	NA	SPN	sialophorin
RC_R85829_at	NA	NA	NA	NA	NA	Unk	Unk
RC_R86839_at	NA	NA	NA	NA	NA	PITPNM3	PITPNM_family_member_3
RC_R87200_at	NA	NA	NA	NA	NA	COQ8A	coenzyme_Q8A
RC_R87296_at	NA	NA	NA	NA	NA	CTBP1	C-terminal_binding_protein_1
RC_R88791_at	NA	NA	NA	NA	NA	RTKN	rhotekin
RC_R89490_at	NA	NA	NA	NA	NA	Unk	Unk
RC_R93622_at	NA	NA	NA	NA	NA	Unk	Unk
RC_R96924_s_at	NA	NA	NA	NA	NA	TRIM39-RPP21///RPP21	TRIM39-RPP21_readthrough///ribonuclease_P/MRP_subunit_p21
RC_R97636_at	NA	NA	NA	NA	NA	Unk	Unk
RC_R97932_at	NA	NA	NA	NA	NA	Unk	Unk
RC_R98074_at	NA	NA	NA	NA	NA	BHMT2	betaine--homocysteine_S-methyltransferase_2
RC_R98171_at	NA	NA	NA	NA	NA	Unk	Unk
RC_T02888_at	NA	NA	NA	NA	NA	LOC105371312///NBPF8	uncharacterized_LOC105371312///neuroblastoma_breakpoint_family_member_8
RC_T03044_at	NA	NA	NA	NA	NA	Unk	Unk
RC_T03170_at	NA	NA	NA	NA	NA	Unk	Unk
RC_T03800_at	NA	NA	NA	NA	NA	JAKMIP1	janus_kinase_and_microtubule_interacting_protein_1
RC_T03813_s_at	NA	NA	NA	NA	NA	NEBL	nebulette
RC_T09994_s_at	NA	NA	NA	NA	NA	RPRM	reprimo,_TP53_dependent_G2_arrest_mediator_candidate
RC_T10082_f_at	NA	NA	NA	NA	NA	Unk	Unk
RC_T10122_i_at	NA	NA	NA	NA	NA	TRAPPC9	trafficking_protein_particle_complex_9
RC_T10302_at	NA	NA	NA	NA	NA	ADGRL3	adhesion_G_protein-coupled_receptor_L3
RC_T10509_at	NA	NA	NA	NA	NA	UTP15	UTP15,_small_subunit_processome_component
RC_T10695_i_at	NA	NA	NA	NA	NA	PDLIM7	PDZ_and_LIM_domain_7
RC_T11138_f_at	NA	NA	NA	NA	NA	CELA3B	chymotrypsin_like_elastase_family_member_3B
RC_T15386_at	NA	NA	NA	NA	NA	SEZ6L	seizure_related_6_homolog_like
RC_T15423_s_at	NA	NA	NA	NA	NA	CNP	2',3'-cyclic_nucleotide_3'_phosphodiesterase
RC_T15457_f_at	NA	NA	NA	NA	NA	Unk	Unk
RC_T15595_at	NA	NA	NA	NA	NA	ATP6V1E1	ATPase_H+_transporting_V1_subunit_E1
RC_T15603_s_at	NA	NA	NA	NA	NA	CC2D1A	coiled-coil_and_C2_domain_containing_1A
RC_T16707_at	NA	NA	NA	NA	NA	PRPF38A	pre-mRNA_processing_factor_38A
RC_T16860_s_at	NA	NA	NA	NA	NA	NLRP2	NLR_family_pyrin_domain_containing_2
RC_T17111_s_at	NA	NA	NA	NA	NA	LOC100131795///NMNAT2	uncharacterized_LOC100131795///nicotinamide_nucleotide_adenylyltransferase_2
RC_T17152_s_at	NA	NA	NA	NA	NA	NCAPH2	non-SMC_condensin_II_complex_subunit_H2
RC_T23512_s_at	NA	NA	NA	NA	NA	RGAG4	retrotransposon_gag_domain_containing_4
RC_T23630_s_at	NA	NA	NA	NA	NA	TSPAN3	tetraspanin_3
RC_T23800_at	NA	NA	NA	NA	NA	UTP4	UTP4,_small_subunit_processome_component
RC_T25883_at	NA	NA	NA	NA	NA	ACTL8	actin_like_8
RC_T26007_at	NA	NA	NA	NA	NA	TRAPPC3	trafficking_protein_particle_complex_3
RC_T26644_i_at	NA	NA	NA	NA	NA	ZNF616	zinc_finger_protein_616
RC_T32561_s_at	NA	NA	NA	NA	NA	SLC25A25	solute_carrier_family_25_member_25
RC_T33596_i_at	NA	NA	NA	NA	NA	COG4	component_of_oligomeric_golgi_complex_4
RC_T34386_s_at	NA	NA	NA	NA	NA	PAQR8	progestin_and_adipoQ_receptor_family_member_8
RC_T40835_s_at	NA	NA	NA	NA	NA	Unk	Unk
RC_T47228_at	NA	NA	NA	NA	NA	DTWD1	DTW_domain_containing_1
RC_T47566_i_at	NA	NA	NA	NA	NA	LOC100129541	similar_to_FP1047
RC_T47766_f_at	NA	NA	NA	NA	NA	AFP	alpha_fetoprotein
RC_T48017_at	NA	NA	NA	NA	NA	C11orf95	chromosome_11_open_reading_frame_95
RC_T49444_f_at	NA	NA	NA	NA	NA	SP2	Sp2_transcription_factor
RC_T49760_at	NA	NA	NA	NA	NA	Unk	Unk
RC_T51150_at	NA	NA	NA	NA	NA	IGFBP1	insulin_like_growth_factor_binding_protein_1
RC_T56264_s_at	NA	NA	NA	NA	NA	APOC4///APOC2	apolipoprotein_C4///apolipoprotein_C2
RC_T56464_at	NA	NA	NA	NA	NA	LOC100133843///FBLN1	similar_to_Fibulin_1///fibulin_1
RC_T56800_f_at	NA	NA	NA	NA	NA	Unk	Unk
RC_T56800_i_at	NA	NA	NA	NA	NA	Unk	Unk
RC_T61389_f_at	NA	NA	NA	NA	NA	Unk	Unk
RC_T61449_at	NA	NA	NA	NA	NA	Unk	Unk
RC_T61654_f_at	NA	NA	NA	NA	NA	APOA1	apolipoprotein_A1
RC_T64878_i_at	NA	NA	NA	NA	NA	2020-09-04	septin_4
RC_T64922_f_at	NA	NA	NA	NA	NA	SFPQ	splicing_factor_proline_and_glutamine_rich
RC_T64924_at	NA	NA	NA	NA	NA	Unk	Unk
RC_T65061_at	NA	NA	NA	NA	NA	CDC42	cell_division_cycle_42
RC_T65754_at	NA	NA	NA	NA	NA	Unk	Unk
RC_T67053_f_at	NA	NA	NA	NA	NA	IGL	immunoglobulin_lambda_locus
RC_T67688_at	NA	NA	NA	NA	NA	PTPRJ	protein_tyrosine_phosphatase,_receptor_type_J
RC_T67694_at	NA	NA	NA	NA	NA	SMTNL1	smoothelin_like_1
RC_T68855_at	NA	NA	NA	NA	NA	ACSM2A	acyl-CoA_synthetase_medium-chain_family_member_2A
RC_T69027_at	NA	NA	NA	NA	NA	SCMH1	sex_comb_on_midleg_homolog_1_(Drosophila)
RC_T69924_at	NA	NA	NA	NA	NA	Unk	Unk
RC_T70353_at	NA	NA	NA	NA	NA	ACMSD	aminocarboxymuconate_semialdehyde_decarboxylase
RC_T71132_s_at	NA	NA	NA	NA	NA	VIPR1	vasoactive_intestinal_peptide_receptor_1
RC_T71561_at	NA	NA	NA	NA	NA	SETD4	SET_domain_containing_4
RC_T71641_at	NA	NA	NA	NA	NA	Unk	Unk
RC_T72268_s_at	NA	NA	NA	NA	NA	C2///CFB	complement_component_2///complement_factor_B
RC_T73335_s_at	NA	NA	NA	NA	NA	APOA1	apolipoprotein_A1
RC_T75482_at	NA	NA	NA	NA	NA	Unk	Unk
RC_T76993_s_at	NA	NA	NA	NA	NA	CENPF	centromere_protein_F
RC_T77532_at	NA	NA	NA	NA	NA	Unk	Unk
RC_T78001_at	NA	NA	NA	NA	NA	DLC1	DLC1_Rho_GTPase_activating_protein
RC_T78433_s_at	NA	NA	NA	NA	NA	GYS2	glycogen_synthase_2
RC_T78491_f_at	NA	NA	NA	NA	NA	ANKRD13D	ankyrin_repeat_domain_13D
RC_T79184_at	NA	NA	NA	NA	NA	Unk	Unk
RC_T79740_at	NA	NA	NA	NA	NA	INSR	insulin_receptor
RC_T79815_at	NA	NA	NA	NA	NA	Unk	Unk
RC_T79840_at	NA	NA	NA	NA	NA	BAIAP2L1	BAI1_associated_protein_2_like_1
RC_T79864_at	NA	NA	NA	NA	NA	Unk	Unk
RC_T79956_at	NA	NA	NA	NA	NA	Unk	Unk
RC_T80174_s_at	NA	NA	NA	NA	NA	SMURF2	SMAD_specific_E3_ubiquitin_protein_ligase_2
RC_T80620_at	NA	NA	NA	NA	NA	Unk	Unk
RC_T80622_at	NA	NA	NA	NA	NA	Unk	Unk
RC_T81103_at	NA	NA	NA	NA	NA	SP2	Sp2_transcription_factor
RC_T83946_at	NA	NA	NA	NA	NA	Unk	Unk
RC_T85191_s_at	NA	NA	NA	NA	NA	TMEM234	transmembrane_protein_234
RC_T86914_at	NA	NA	NA	NA	NA	Unk	Unk
RC_T87643_at	NA	NA	NA	NA	NA	MEGF6	multiple_EGF_like_domains_6
RC_T88806_i_at	NA	NA	NA	NA	NA	Unk	Unk
RC_T89997_at	NA	NA	NA	NA	NA	SIPA1L1	signal_induced_proliferation_associated_1_like_1
RC_T90297_at	NA	NA	NA	NA	NA	Unk	Unk
RC_T90360_at	NA	NA	NA	NA	NA	Unk	Unk
RC_T90560_f_at	NA	NA	NA	NA	NA	NCAPH2	non-SMC_condensin_II_complex_subunit_H2
RC_T90639_at	NA	NA	NA	NA	NA	Unk	Unk
RC_T90649_at	NA	NA	NA	NA	NA	MEG3	maternally_expressed_3_(non-protein_coding)
RC_T90661_at	NA	NA	NA	NA	NA	Unk	Unk
RC_T90991_at	NA	NA	NA	NA	NA	Unk	Unk
RC_T91225_at	NA	NA	NA	NA	NA	KNSTRN	kinetochore_localized_astrin/SPAG5_binding_protein
RC_T92332_at	NA	NA	NA	NA	NA	Unk	Unk
RC_T92930_at	NA	NA	NA	NA	NA	Unk	Unk
RC_T92965_at	NA	NA	NA	NA	NA	FAM129A	family_with_sequence_similarity_129_member_A
RC_T93083_at	NA	NA	NA	NA	NA	Unk	Unk
RC_T95105_at	NA	NA	NA	NA	NA	Unk	Unk
RC_T95590_at	NA	NA	NA	NA	NA	Unk	Unk
RC_T95766_at	NA	NA	NA	NA	NA	Unk	Unk
RC_T96240_s_at	NA	NA	NA	NA	NA	RAD23BP1///RAD23B	RAD23_homolog_B,_nucleotide_excision_repair_protein_pseudogene_1///RAD23_homolog_B,_nucleotide_excision_repair_protein
RC_T96319_at	NA	NA	NA	NA	NA	PRMT2	protein_arginine_methyltransferase_2
RC_T96595_at	NA	NA	NA	NA	NA	Unk	Unk
RC_T97257_i_at	NA	NA	NA	NA	NA	COX18	COX18,_cytochrome_c_oxidase_assembly_factor
RC_T97620_at	NA	NA	NA	NA	NA	Unk	Unk
RC_T98002_f_at	NA	NA	NA	NA	NA	CYP4F24P///CYP4F12	cytochrome_P450_family_4_subfamily_F_member_24,_pseudogene///cytochrome_P450_family_4_subfamily_F_member_12
RC_T98199_i_at	NA	NA	NA	NA	NA	SLC47A1	solute_carrier_family_47_member_1
RC_T98287_at	NA	NA	NA	NA	NA	Unk	Unk
RC_T99753_at	NA	NA	NA	NA	NA	Unk	Unk
RC_T99826_at	NA	NA	NA	NA	NA	Unk	Unk
RC_W15499_at	NA	NA	NA	NA	NA	ZNF829	zinc_finger_protein_829
RC_W15529_at	NA	NA	NA	NA	NA	PRUNE1	prune_exopolyphosphatase
RC_W32303_f_at	NA	NA	NA	NA	NA	RAB6C-AS1	RAB6C_antisense_RNA_1
RC_W32530_at	NA	NA	NA	NA	NA	Unk	Unk
RC_W33183_at	NA	NA	NA	NA	NA	TNFAIP2	TNF_alpha_induced_protein_2
RC_W37999_at	NA	NA	NA	NA	NA	NUFIP2	NUFIP2,_FMR1_interacting_protein_2
RC_W38001_at	NA	NA	NA	NA	NA	Unk	Unk
RC_W38294_at	NA	NA	NA	NA	NA	RPL24P6///RPL24	ribosomal_protein_L24_pseudogene_6///ribosomal_protein_L24
RC_W42928_at	NA	NA	NA	NA	NA	TMEM230	transmembrane_protein_230
RC_W44518_at	NA	NA	NA	NA	NA	Unk	Unk
RC_W44682_at	NA	NA	NA	NA	NA	MRVI1	murine_retrovirus_integration_site_1_homolog
RC_W45494_at	NA	NA	NA	NA	NA	CENPT	centromere_protein_T
RC_W45701_f_at	NA	NA	NA	NA	NA	NRBP1	nuclear_receptor_binding_protein_1
RC_W46364_at	NA	NA	NA	NA	NA	LINC01013	long_intergenic_non-protein_coding_RNA_1013
RC_W47508_at	NA	NA	NA	NA	NA	DCUN1D5	defective_in_cullin_neddylation_1_domain_containing_5
RC_W47552_at	NA	NA	NA	NA	NA	Unk	Unk
RC_W51760_s_at	NA	NA	NA	NA	NA	FGF2	fibroblast_growth_factor_2
RC_W52432_s_at	NA	NA	NA	NA	NA	WFDC21P	WAP_four-disulfide_core_domain_21,_pseudogene
RC_W52572_at	NA	NA	NA	NA	NA	CBARP	CACN_beta_subunit_associated_regulatory_protein
RC_W58209_at	NA	NA	NA	NA	NA	Unk	Unk
RC_W58413_at	NA	NA	NA	NA	NA	ABTB1	ankyrin_repeat_and_BTB_domain_containing_1
RC_W59987_at	NA	NA	NA	NA	NA	NRBP1	nuclear_receptor_binding_protein_1
RC_W60326_at	NA	NA	NA	NA	NA	Unk	Unk
RC_W63747_at	NA	NA	NA	NA	NA	RHOH	ras_homolog_family_member_H
RC_W67262_f_at	NA	NA	NA	NA	NA	LGALS7B///LGALS7	galectin_7B///galectin_7
RC_W67973_at	NA	NA	NA	NA	NA	EMP2	epithelial_membrane_protein_2
RC_W68426_at	NA	NA	NA	NA	NA	Unk	Unk
RC_W69675_at	NA	NA	NA	NA	NA	IDNK	IDNK,_gluconokinase
RC_W69803_at	NA	NA	NA	NA	NA	LOC105377283	uncharacterized_LOC105377283
RC_W70077_at	NA	NA	NA	NA	NA	ZDHHC3	zinc_finger_DHHC-type_containing_3
RC_W70128_i_at	NA	NA	NA	NA	NA	CAMKK2	calcium/calmodulin_dependent_protein_kinase_kinase_2
RC_W72269_at	NA	NA	NA	NA	NA	Unk	Unk
RC_W72424_at	NA	NA	NA	NA	NA	S100A9	S100_calcium_binding_protein_A9
RC_W72559_at	NA	NA	NA	NA	NA	ABHD5	abhydrolase_domain_containing_5
RC_W72743_at	NA	NA	NA	NA	NA	LOC100131178///PQLC1	hypothetical_protein_LOC100131178///PQ_loop_repeat_containing_1
RC_W72834_at	NA	NA	NA	NA	NA	Unk	Unk
RC_W73561_at	NA	NA	NA	NA	NA	NDUFA4L2	NDUFA4,_mitochondrial_complex_associated_like_2
RC_W73792_at	NA	NA	NA	NA	NA	DDX52	DEAD-box_helicase_52
RC_W73811_at	NA	NA	NA	NA	NA	PCF11	PCF11_cleavage_and_polyadenylation_factor_subunit
RC_W73955_at	NA	NA	NA	NA	NA	KXD1	KxDL_motif_containing_1
RC_W74519_s_at	NA	NA	NA	NA	NA	CNTNAP1	contactin_associated_protein_1
RC_W74728_at	NA	NA	NA	NA	NA	PLAC8	placenta_specific_8
RC_W74751_at	NA	NA	NA	NA	NA	IQCG	IQ_motif_containing_G
RC_W79397_at	NA	NA	NA	NA	NA	Unk	Unk
RC_W79422_s_at	NA	NA	NA	NA	NA	FAH	fumarylacetoacetate_hydrolase
RC_W79527_at	NA	NA	NA	NA	NA	C1QTNF2	C1q_and_tumor_necrosis_factor_related_protein_2
RC_W80388_s_at	NA	NA	NA	NA	NA	FYB	FYN_binding_protein
RC_W84636_at	NA	NA	NA	NA	NA	NCBP3	nuclear_cap_binding_subunit_3
RC_W84663_at	NA	NA	NA	NA	NA	Unk	Unk
RC_W86118_at	NA	NA	NA	NA	NA	Unk	Unk
RC_W86376_at	NA	NA	NA	NA	NA	Unk	Unk
RC_W86608_at	NA	NA	NA	NA	NA	USP24	ubiquitin_specific_peptidase_24
RC_W86850_f_at	NA	NA	NA	NA	NA	SLC25A1	solute_carrier_family_25_member_1
RC_W86978_at	NA	NA	NA	NA	NA	Unk	Unk
RC_W87006_at	NA	NA	NA	NA	NA	MALSU1	mitochondrial_assembly_of_ribosomal_large_subunit_1
RC_W87751_at	NA	NA	NA	NA	NA	TIMELESS	timeless_circadian_clock
RC_W87752_s_at	NA	NA	NA	NA	NA	ATF6	activating_transcription_factor_6
RC_W88942_at	NA	NA	NA	NA	NA	Unk	Unk
RC_W89096_at	NA	NA	NA	NA	NA	GPAT2	glycerol-3-phosphate_acyltransferase_2,_mitochondrial
RC_W90608_at	NA	NA	NA	NA	NA	UBE3B	ubiquitin_protein_ligase_E3B
RC_W92263_at	NA	NA	NA	NA	NA	LRRC56	leucine_rich_repeat_containing_56
RC_W93227_at	NA	NA	NA	NA	NA	Unk	Unk
RC_W93734_at	NA	NA	NA	NA	NA	SRSF11	serine_and_arginine_rich_splicing_factor_11
RC_W94289_at	NA	NA	NA	NA	NA	PIGQ	phosphatidylinositol_glycan_anchor_biosynthesis_class_Q
RC_W96205_at	NA	NA	NA	NA	NA	Unk	Unk
RC_W96216_at	NA	NA	NA	NA	NA	CRCT1	cysteine_rich_C-terminal_1
RC_Z38311_at	NA	NA	NA	NA	NA	XPR1	xenotropic_and_polytropic_retrovirus_receptor_1
RC_Z38538_f_at	NA	NA	NA	NA	NA	KLHL1	kelch_like_family_member_1
RC_Z38765_at	NA	NA	NA	NA	NA	TNPO1	transportin_1
RC_Z38872_at	NA	NA	NA	NA	NA	Unk	Unk
RC_Z39215_at	NA	NA	NA	NA	NA	Unk	Unk
RC_Z39716_at	NA	NA	NA	NA	NA	GABBR2	gamma-aminobutyric_acid_type_B_receptor_subunit_2
RC_Z39802_at	NA	NA	NA	NA	NA	Unk	Unk
RC_Z39971_s_at	NA	NA	NA	NA	NA	C9orf69	chromosome_9_open_reading_frame_69
RC_Z41623_at	NA	NA	NA	NA	NA	TMEM257	transmembrane_protein_257
RC_Z41697_at	NA	NA	NA	NA	NA	Unk	Unk
TCRa_at	NA	NA	NA	NA	NA	Atf2	activating_transcription_factor_2
RC_AA400470_at	1	0.020304	5.23	-4.32	5.67	BEAN1	brain_expressed,_associated_with_NEDD4,_1
RC_AA461167_at	1	0.021624	5.09	-4.33	5.52	Unk	Unk
RC_AA489820_at	1	0.019184	3.55	-4.09	5.23	Unk	Unk
RC_AA495815_at	1	0.022042	3.9	-4.19	5.2	Unk	Unk
RC_AA416777_at	1	0.008684	5.26	-4.13	5.04	LOC101928327	uncharacterized_LOC101928327
RC_AA406063_at	1	0.026942	4.64	-4.33	5.03	Unk	Unk
RC_AA476475_at	1	0.028031	4.56	-4.34	4.94	RNF181	ring_finger_protein_181
RC_H06878_i_at	1	0.032411	4.28	-4.34	4.64	KIAA1549L	KIAA1549_like
RC_AA177104_s_at	1	0.032566	4.27	-4.34	4.63	USP4	ubiquitin_specific_peptidase_4
RC_R46253_s_at	1	0.032166	3.43	-4.22	4.57	XYLT1	xylosyltransferase_1
RC_H24553_i_at	1	0.029286	3.54	-4.22	4.56	ANKRD17	ankyrin_repeat_domain_17
RC_AA521017_at	1	0.034979	4.14	-4.35	4.49	Unk	Unk
RC_N28271_at	1	0.028749	3.16	-4.14	4.44	Unk	Unk
RC_AA257072_at	1	0.038186	3.99	-4.35	4.32	ATP8B1	ATPase_phospholipid_transporting_8B1
RC_H23162_s_at	1	0.038676	3.96	-4.35	4.3	CA10	carbonic_anhydrase_10
RC_AA443197_at	1	0.074332	2.31	-4.29	4.22	MPHOSPH8	M-phase_phosphoprotein_8
RC_AA481729_at	1	0.041147	3.86	-4.35	4.18	Unk	Unk
RC_AA398736_at	1	0.054266	2.43	-4.09	4.05	ATG7	autophagy_related_7
RC_W95592_i_at	1	0.053946	3.41	-4.37	3.7	PABPC1L	poly(A)_binding_protein_cytoplasmic_1_like
RC_N99148_at	1	0.055406	3.37	-4.37	3.66	ZNF880	zinc_finger_protein_880
RC_AA287038_at	1	0.002153	4.56	-3.21	3.62	Unk	Unk
RC_N75579_i_at	1	0.024759	3.75	-4.2	3.56	TSPAN9	tetraspanin_9
RC_AA504267_at	1	0.014611	4.46	-4.16	3.55	RNGTT	RNA_guanylyltransferase_and_5'-phosphatase
RC_AA418988_at	1	0.058864	3.28	-4.38	3.55	KIAA1462	KIAA1462
RC_N68928_at	1	0.117131	1.93	-4.38	3.53	PAPD4	poly(A)_RNA_polymerase_D4,_non-canonical
RC_AA599106_at	1	0.059661	3.26	-4.38	3.53	GUSBP1	glucuronidase,_beta_pseudogene_1
AFFX-DapX-3_at	1	0.059987	3.25	-4.38	3.52	Unk	Unk
RC_AA456592_i_at	1	0.070832	2.35	-4.28	3.48	Unk	Unk
RC_AA453033_at	1	0.062398	3.19	-4.38	3.46	AMZ2	archaelysin_family_metallopeptidase_2
RC_H98884_s_at	1	0.064143	3.15	-4.38	3.42	OCA2	OCA2_melanosomal_transmembrane_protein
RC_R52022_at	1	0.10955	1.9	-4.29	3.41	DCAF8	DDB1_and_CUL4_associated_factor_8
RC_AA443336_s_at	1	0.017262	4.23	-4.17	3.4	CR2	complement_component_3d_receptor_2
RC_AA458789_at	1	0.070509	2.56	-4.31	3.35	Unk	Unk
RC_AA490812_at	1	0.018847	4.11	-4.18	3.31	Unk	Unk
RC_H09355_at	1	0.068332	3.06	-4.39	3.31	SLC2A8	solute_carrier_family_2_member_8
RC_N55484_at	1	0.026271	3.68	-4.21	3.28	ARNT	aryl_hydrocarbon_receptor_nuclear_translocator
RC_N33558_at	1	0.044022	3.06	-4.26	3.28	SAV1	salvador_family_WW_domain_containing_protein_1
RC_AA236011_at	1	0.020574	3.48	-3.98	3.25	Unk	Unk
RC_AA454668_s_at	1	0.071321	3	-4.39	3.25	PTGS1	prostaglandin-endoperoxide_synthase_1
RC_AA455339_at	1	0.152276	1.82	-4.44	3.24	DNAJC4	DnaJ_heat_shock_protein_family_(Hsp40)_member_C4
RC_AA460376_at	1	0.073265	2.96	-4.39	3.21	Unk	Unk
RC_AA455012_at	1	0.036457	3.28	-4.24	3.2	SCEL	sciellin
RC_AA250815_at	1	0.040091	2.85	-4.19	3.18	UNC93B1	unc-93_homolog_B1_(C._elegans)
RC_T68875_at	1	0.075925	2.91	-4.39	3.15	Unk	Unk
RC_AA255523_at	1	0.24297	1.34	-4.53	3.15	KIAA0141	KIAA0141
RC_W69806_at	1	0.1048	2.02	-4.3	3.14	Unk	Unk
RC_AA406147_at	1	0.076773	2.89	-4.39	3.14	Unk	Unk
RC_R47992_s_at	1	0.138675	1.73	-4.36	3.12	MECR	mitochondrial_trans-2-enoyl-CoA_reductase
RC_AA621495_at	1	0.07778	2.87	-4.4	3.12	Unk	Unk
RC_W85836_at	1	0.432753	0.884	-4.64	3.12	Unk	Unk
RC_R45611_f_at	1	0.087328	2.17	-4.26	3.1	Unk	Unk
RC_AA417040_at	1	0.079243	2.85	-4.4	3.09	LINC00539	long_intergenic_non-protein_coding_RNA_539
RC_T16314_f_at	1	0.050436	2.91	-4.27	3.07	LINC01102	long_intergenic_non-protein_coding_RNA_1102
RC_AA436697_at	1	0.013037	3.96	-3.92	2.99	Unk	Unk
RC_AA479968_s_at	1	0.062508	2.46	-4.18	2.99	ARSA	arylsulfatase_A
RC_N39565_at	1	0.085258	2.75	-4.4	2.98	Unk	Unk
RC_AA448672_at	1	0.048873	2.41	-3.99	2.91	Unk	Unk
RC_AA411988_at	1	0.16092	1.62	-4.4	2.88	Unk	Unk
RC_AA620960_at	1	0.091635	2.65	-4.41	2.87	GNG2	G_protein_subunit_gamma_2
RC_AA412261_s_at	1	0.001974	4.39	-2.8	2.85	HMOX2	heme_oxygenase_2
RC_AA449327_at	1	0.070401	2.35	-4.28	2.84	SCCPDH	saccharopine_dehydrogenase_(putative)
RC_AA447561_at	1	0.00487	3.77	-3.07	2.83	Unk	Unk
RC_AA609582_at	1	0.22062	1.42	-4.51	2.83	KATNA1	katanin_catalytic_subunit_A1
RC_H68745_at	1	0.058896	2.75	-4.29	2.82	PEG10	paternally_expressed_10
RC_AA235704_at	1	0.018053	3.32	-4.03	2.81	GABPB1-AS1	GABPB1_antisense_RNA_1
RC_AA431748_at	1	0.029604	3.53	-4.22	2.81	Unk	Unk
RC_F13694_f_at	1	0.093209	2.12	-4.33	2.8	Unk	Unk
RC_R40129_at	1	0.310208	1.14	-4.58	2.8	Unk	Unk
RC_AA398014_at	1	0.012033	4.04	-3.91	2.79	Unk	Unk
RC_W67645_at	1	0.192321	1.48	-4.48	2.79	LOC338667	V-set_and_immunoglobulin_domain-containing_protein_10-like
RC_H86440_at	1	0.016319	3.4	-3.82	2.77	Unk	Unk
RC_AA400784_at	1	0.045264	3.03	-4.26	2.76	Unk	Unk
RC_N22856_at	1	0.044324	2.59	-4.04	2.75	L3MBTL3	l(3)mbt-like_3_(Drosophila)
RC_AA416932_at	1	0.021715	3.43	-4.11	2.72	LOC102723661	uncharacterized_LOC102723661
RC_AA371606_at	1	0.059199	2.5	-4.17	2.72	CD247	CD247_molecule
RC_AA609767_at	1	0.190568	1.49	-4.48	2.71	IGSF11-AS1	IGSF11_antisense_RNA_1
RC_AA418386_at	1	0.049291	2.94	-4.27	2.7	Unk	Unk
RC_N71039_at	1	0.050731	2.64	-4.14	2.69	DCUN1D3	defective_in_cullin_neddylation_1_domain_containing_3
RC_N51944_at	1	0.085517	2.37	-4.34	2.69	CSNK1A1	casein_kinase_1_alpha_1
RC_AA399380_at	1	0.104621	2.48	-4.42	2.69	HSD52	uncharacterized_LOC729467
RC_AA342802_at	1	0.036681	2.53	-3.92	2.68	Unk	Unk
RC_AA196721_at	1	0.08877	2.33	-4.35	2.68	BCOR	BCL6_corepressor
RC_AA349111_at	1	0.104891	2.48	-4.42	2.68	Unk	Unk
RC_W93523_at	1	0.06383	2.31	-4.14	2.64	EPC1	enhancer_of_polycomb_homolog_1
RC_AA448311_s_at	1	0.108043	2.44	-4.43	2.64	NTF3	neurotrophin_3
RC_AA620817_at	1	0.108043	2.44	-4.43	2.64	Unk	Unk
RC_N47952_at	1	0.109587	2.42	-4.43	2.62	Unk	Unk
RC_R40434_s_at	1	0.015569	3.24	-3.72	2.61	Unk	Unk
RC_N27272_at	1	0.074934	2.19	-4.18	2.61	LOC652993	uncharacterized_LOC652993
RC_H75952_at	1	0.318409	1.16	-4.58	2.61	PIK3R5	phosphoinositide-3-kinase_regulatory_subunit_5
RC_W45406_at	1	0.023856	2.82	-3.7	2.6	Unk	Unk
RC_R77439_s_at	1	0.002739	4.67	-3.73	2.6	TRMT2B	tRNA_methyltransferase_2_homolog_B
RC_T23599_s_at	1	0.056735	2.2	-3.98	2.6	CHST10	carbohydrate_sulfotransferase_10
RC_AA228008_at	1	0.020743	3.2	-4.05	2.6	SACS	sacsin_molecular_chaperone
RC_W40150_at	1	0.047445	2.54	-4.06	2.6	SMC3	structural_maintenance_of_chromosomes_3
RC_AA620552_r_at	1	0.15723	1.57	-4.38	2.6	MRPL38	mitochondrial_ribosomal_protein_L38
RC_H93043_at	1	0.075601	2.49	-4.32	2.59	Unk	Unk
RC_N50517_at	1	0.109685	2.12	-4.38	2.58	Unk	Unk
RC_AA609304_at	1	0.367936	1.03	-4.61	2.58	Unk	Unk
RC_AA398757_at	1	0.024425	3.07	-3.9	2.56	Unk	Unk
RC_AA398155_at	1	0.080653	2.42	-4.33	2.56	GXYLT2	glucoside_xylosyltransferase_2
RC_H82063_f_at	1	0.069692	2.02	-4.01	2.55	CEBPZOS	CEBPZ_opposite_strand
RC_N69575_at	1	0.233671	1.37	-4.52	2.55	Unk	Unk
RC_R71481_at	1	0.032531	2.7	-3.86	2.54	HGSNAT	heparan-alpha-glucosaminide_N-acetyltransferase
RC_R94943_at	1	0.169325	1.58	-4.42	2.53	PSMC6	proteasome_26S_subunit,_ATPase_6
RC_AA486753_at	1	0.306256	1.19	-4.57	2.52	ETV1	ETS_variant_1
RC_T71620_at	1	0.023375	3.36	-4	2.49	PREP	prolyl_endopeptidase
RC_AA452899_at	1	0.069134	2.37	-4.28	2.49	FAM200A	family_with_sequence_similarity_200_member_A
RC_AA398163_at	1	0.251443	1.26	-4.55	2.49	LOC100128692	hypothetical_protein_LOC100128692
RC_AA487495_at	1	0.333314	1.12	-4.59	2.49	Unk	Unk
RC_AA399697_at	1	0.063884	2.23	-4.11	2.48	Unk	Unk
RC_AA291169_at	1	0.301495	1.17	-4.58	2.48	Unk	Unk
RC_AA453508_at	1	0.104751	2.17	-4.37	2.47	TNPO1	transportin_1
RC_AA191648_at	1	0.10755	1.78	-4.22	2.46	Unk	Unk
RC_W87685_at	1	0.059851	2.73	-4.29	2.45	Unk	Unk
RC_AA453466_at	1	0.207385	1.4	-4.5	2.43	EFCAB6	EF-hand_calcium_binding_domain_6
RC_AA431776_at	1	0.022305	2.98	-3.81	2.42	TOM1L2	target_of_myb1_like_2_membrane_trafficking_protein
RC_AA456148_at	1	0.084002	1.99	-4.18	2.4	LINC00610	long_intergenic_non-protein_coding_RNA_610
RC_AA485451_at	1	0.09314	2.12	-4.27	2.39	Unk	Unk
RC_AA349515_at	1	0.240177	1.32	-4.52	2.39	Unk	Unk
RC_AA480103_at	1	0.140289	1.72	-4.36	2.38	NOTCH2NL	notch_2_N-terminal_like
RC_H99462_s_at	1	0.147907	1.59	-4.36	2.38	MRPL12	mitochondrial_ribosomal_protein_L12
RC_W74261_at	1	0.152732	1.82	-4.44	2.38	ACAP3	ArfGAP_with_coiled-coil,_ankyrin_repeat_and_PH_domains_3
RC_D12029_at	1	0.206774	1.47	-4.48	2.35	Unk	Unk
RC_AA437094_at	1	0.368082	1.03	-4.61	2.33	Unk	Unk
RC_AA481806_at	1	0.137823	2.14	-4.45	2.32	Unk	Unk
RC_AA485211_at	1	0.137823	2.14	-4.45	2.32	Unk	Unk
RC_AA458996_s_at	1	0.028683	2.57	-3.64	2.29	SLAMF1	signaling_lymphocytic_activation_molecule_family_member_1
RC_F08945_at	1	0.046598	2.38	-3.93	2.29	NFIA	nuclear_factor_I_A
RC_AA400154_at	1	0.043403	2.78	-4.11	2.28	Unk	Unk
RC_AA385934_at	1	0.036656	2.93	-4.18	2.28	Unk	Unk
RC_AA411567_at	1	0.099511	2.06	-4.29	2.28	CYMP	chymosin_pseudogene
RC_N77828_at	1	0.142658	2.1	-4.45	2.28	Unk	Unk
RC_AA610072_at	1	0.208036	1.54	-4.49	2.28	Unk	Unk
RC_T87123_at	1	0.325895	1.1	-4.59	2.28	Unk	Unk
RC_AA400825_at	1	0.056511	2.4	-4.22	2.27	Unk	Unk
RC_AA461483_at	1	0.055791	2.81	-4.28	2.27	MATN3	matrilin_3
RC_AA215487_at	1	0.143218	2.1	-4.46	2.27	DEPDC5	DEP_domain_containing_5
RC_R54356_at	1	0.290622	1.2	-4.57	2.27	NAT9	N-acetyltransferase_9_(putative)
RC_H69281_i_at	1	0.109595	1.81	-4.24	2.26	Unk	Unk
RC_H79288_at	1	0.41791	0.916	-4.63	2.26	SLC33A1	solute_carrier_family_33_member_1
RC_AA435683_at	1	0.046456	2.45	-3.97	2.25	Unk	Unk
RC_R38533_f_at	1	0.08485	1.95	-4.14	2.25	USP31	ubiquitin_specific_peptidase_31
RC_D59471_f_at	1	0.344401	1.05	-4.6	2.25	Unk	Unk
RC_AA487200_at	1	0.369422	0.977	-4.63	2.24	Unk	Unk
RC_T19353_at	1	0.496861	0.756	-4.67	2.24	SPARC	secreted_protein_acidic_and_cysteine_rich
RC_H19980_at	1	0.022258	2.79	-3.62	2.23	Unk	Unk
RC_N51040_at	1	0.056468	2.25	-4	2.23	Unk	Unk
RC_AA608889_at	1	0.063048	2.14	-4	2.23	Unk	Unk
RC_H97215_at	1	0.055209	2.56	-4.24	2.23	SMC6	structural_maintenance_of_chromosomes_6
RC_AA382332_at	1	0.062284	2.69	-4.3	2.23	ACSBG2	acyl-CoA_synthetase_bubblegum_family_member_2
RC_W86466_at	1	0.149083	2.05	-4.46	2.22	KIF13B	kinesin_family_member_13B
RC_R16817_at	1	0.057483	2.77	-4.29	2.21	Unk	Unk
RC_AA280878_at	1	0.065917	2.63	-4.31	2.21	HSH2D	hematopoietic_SH2_domain_containing
RC_AA476445_at	1	0.170708	1.63	-4.43	2.21	SWI5	SWI5_homologous_recombination_repair_protein
RC_AA476606_s_at	1	0.08822	2	-4.21	2.2	SMAD5-AS1	SMAD5_antisense_RNA_1
RC_R69088_at	1	0.106808	1.8	-4.22	2.2	LOC100134123	hypothetical_protein_LOC100134123
RC_AA427953_at	1	0.159633	1.62	-4.4	2.19	SNX27	sorting_nexin_family_member_27
RC_AA609432_at	1	0.152669	2.02	-4.46	2.19	Unk	Unk
RC_T16809_s_at	1	0.183368	1.49	-4.44	2.17	NETO2	neuropilin_and_tolloid_like_2
RC_W90399_i_at	1	0.155481	2	-4.46	2.17	Unk	Unk
RC_AA433919_at	1	0.084461	1.95	-4.12	2.15	CDH6	cadherin_6
RC_AA460959_at	1	0.183584	1.65	-4.47	2.15	ITGA10	integrin_subunit_alpha_10
RC_N49622_s_at	1	0.00523	3.88	-3.25	2.12	CRYM	crystallin_mu
RC_R77278_at	1	0.126553	1.87	-4.35	2.12	Unk	Unk
RC_AA599597_at	1	0.192565	1.41	-4.47	2.12	ITGA8	integrin_subunit_alpha_8
RC_AA610025_at	1	0.162484	1.95	-4.47	2.12	LOC100996671	uncharacterized_LOC100996671
RC_AA193603_at	1	0.044973	2.4	-3.92	2.1	Unk	Unk
RC_AA181705_r_at	1	0.182712	1.57	-4.47	2.1	GPR1	G_protein-coupled_receptor_1
RC_N52545_at	1	0.064476	2.22	-4.08	2.09	Unk	Unk
RC_AA251587_at	1	0.06468	2.43	-4.27	2.09	ZNF292	zinc_finger_protein_292
RC_T16675_at	1	0.263029	1.25	-4.55	2.09	PLCE1	phospholipase_C_epsilon_1
RC_R65967_f_at	1	0.042336	2.52	-3.99	2.08	Unk	Unk
RC_N90609_at	1	0.070281	2.16	-4.11	2.08	Unk	Unk
RC_AA521007_at	1	0.167131	1.92	-4.47	2.08	CNTRL	centriolin
RC_AA621243_at	1	0.224626	1.47	-4.51	2.08	LOC401052	uncharacterized_LOC401052
RC_AA426398_at	1	0.337834	1.02	-4.65	2.08	ZP1	zona_pellucida_glycoprotein_1
RC_W95050_at	1	0.013364	3.03	-3.33	2.07	Unk	Unk
RC_T68878_f_at	1	0.07522	2.19	-4.18	2.07	LOC652708///CES1	similar_to_Liver_carboxylesterase_1_precursor_(Acyl_coenzyme_A:cholesterol_acyltransferase)_(ACAT)_(Monocyte/macrophage_serine_esterase)_(HMSE)_(Serine_esterase_1)_(Brain_carboxylesterase_hBr1)_(Triacylglycerol_hydrolase)_(TGH)_(Egasyn)...///carboxylesterase_1
RC_N22327_at	1	0.152512	1.62	-4.37	2.07	MPP6	membrane_palmitoylated_protein_6
RC_AA399522_at	1	0.017719	3.15	-3.69	2.06	DNAJC24	DnaJ_heat_shock_protein_family_(Hsp40)_member_C24
RC_AA448410_at	1	0.017635	3.34	-4.03	2.06	Unk	Unk
RC_AA205125_s_at	1	0.057829	2.24	-4.06	2.06	NEK4	NIMA_related_kinase_4
RC_H65947_at	1	0.128465	1.86	-4.39	2.06	Unk	Unk
RC_AA411144_at	1	0.129497	1.97	-4.41	2.06	Unk	Unk
RC_AA486273_at	1	0.161913	1.67	-4.41	2.06	Unk	Unk
RC_Z38898_s_at	1	0.093022	1.97	-4.2	2.04	PLPPR1	phospholipid_phosphatase_related_1
RC_AA279662_at	1	0.113967	1.87	-4.3	2.03	SNRPB	small_nuclear_ribonucleoprotein_polypeptides_B_and_B1
RC_N75579_f_at	1	0.001485	4.86	-2.96	2.02	TSPAN9	tetraspanin_9
RC_N33504_s_at	1	0.065686	2.29	-4.14	2.02	DUSP8	dual_specificity_phosphatase_8
RC_H53454_at	1	0.193004	1.43	-4.46	2.01	TDP2	tyrosyl-DNA_phosphodiesterase_2
RC_AA421163_f_at	1	0.003422	3.86	-2.83	2	Unk	Unk
RC_T10146_at	1	0.025072	2.89	-3.79	2	ULK2	unc-51_like_autophagy_activating_kinase_2
RC_AA281101_at	1	0.071233	2.01	-4.02	2	ARHGAP24	Rho_GTPase_activating_protein_24
RC_AA477708_at	1	0.092314	1.97	-4.2	2	Unk	Unk
RC_AA495967_at	1	0.074181	2.51	-4.32	2	Unk	Unk
RC_AA216743_f_at	1	0.084524	2.38	-4.34	2	POU5F1	POU_class_5_homeobox_1
RC_AA404707_at	1	0.141944	1.78	-4.38	2	PLEKHA6	pleckstrin_homology_domain_containing_A6
RC_AA450228_at	1	0.169382	1.5	-4.41	2	F11R	F11_receptor
RC_AA398388_at	1	0.178669	1.84	-4.48	2	FXR1	FMR1_autosomal_homolog_1
RC_W72494_at	1	0.213169	1.41	-4.49	2	Unk	Unk
RC_AA399693_at	1	0.091926	2.3	-4.35	1.99	Unk	Unk
RC_R53800_at	1	0.133981	1.82	-4.4	1.99	RABGEF1	RAB_guanine_nucleotide_exchange_factor_1
RC_AA402441_at	1	0.045262	2.3	-3.84	1.98	BCL7C	BCL_tumor_suppressor_7C
RC_Z38457_s_at	1	0.102991	1.79	-4.19	1.98	ZNF174	zinc_finger_protein_174
RC_AA436002_at	1	0.19499	1.42	-4.46	1.98	ATP6V0A2	ATPase_H+_transporting_V0_subunit_a2
RC_W92764_s_at	1	0.180161	1.53	-4.44	1.97	TNFAIP6	TNF_alpha_induced_protein_6
RC_R62313_at	1	0.184195	1.81	-4.49	1.96	NUP50	nucleoporin_50
RC_AA411803_at	1	0.292966	1.13	-4.62	1.95	HPS4	HPS4,_biogenesis_of_lysosomal_organelles_complex_3_subunit_2
RC_R63920_at	1	0.048521	2.3	-3.9	1.94	Unk	Unk
RC_AA458797_at	1	0.094175	1.86	-4.16	1.94	Unk	Unk
RC_R38804_at	1	0.074751	2.19	-4.28	1.94	ATPAF2	ATP_synthase_mitochondrial_F1_complex_assembly_factor_2
RC_AA287325_f_at	1	0.032831	2.61	-3.81	1.93	TLR10	toll_like_receptor_10
RC_AA496533_i_at	1	0.069033	2.08	-4.04	1.92	MIER2	MIER_family_member_2
RC_AA405514_at	1	0.465107	0.784	-4.68	1.92	WDR63	WD_repeat_domain_63
RC_AA505009_at	1	0.053202	2.36	-4.19	1.91	TTLL4	tubulin_tyrosine_ligase_like_4
RC_AA431406_at	1	0.34442	1.05	-4.61	1.91	EPC2	enhancer_of_polycomb_homolog_2
RC_H78280_at	1	0.003836	4.11	-3.17	1.9	IREB2	iron_responsive_element_binding_protein_2
RC_AA432137_at	1	0.03284	3.03	-4.06	1.9	Unk	Unk
RC_AA600248_at	1	0.053739	2.44	-4.09	1.9	HHLA3	HERV-H_LTR-associating_3
RC_AA251409_f_at	1	0.20018	1.42	-4.47	1.9	PAG1	phosphoprotein_membrane_anchor_with_glycosphingolipid_microdomains_1
RC_W72724_at	1	0.063267	2.13	-4	1.89	PXDNL	peroxidasin_like
RC_AA490878_f_at	1	0.057301	2.53	-4.25	1.89	Unk	Unk
RC_W95330_at	1	0.212795	1.52	-4.5	1.89	Unk	Unk
RC_AA227939_at	1	0.096412	2.25	-4.36	1.88	CAPRIN1	cell_cycle_associated_protein_1
RC_AA398195_at	1	0.368024	0.967	-4.68	1.88	C10orf62	chromosome_10_open_reading_frame_62
RC_AA478429_at	1	0.053902	2.17	-3.89	1.87	ZNF250	zinc_finger_protein_250
RC_AA176145_s_at	1	0.1111	1.78	-4.24	1.87	CRYM	crystallin_mu
RC_AA282938_at	1	0.198551	1.73	-4.5	1.87	MLXIP	MLX_interacting_protein
RC_AA179403_at	1	0.108402	1.75	-4.22	1.85	MSRB3	methionine_sulfoxide_reductase_B3
RC_AA609749_at	1	0.226453	1.34	-4.51	1.85	RDH10	retinol_dehydrogenase_10_(all-trans)
RC_R72886_s_at	1	0.155042	1.56	-4.38	1.84	ADCY6	adenylate_cyclase_6
RC_AA287095_at	1	0.17306	1.47	-4.43	1.84	SAMD1	sterile_alpha_motif_domain_containing_1
RC_AA177087_at	1	0.055172	2.27	-4.04	1.83	RPA1	replication_protein_A1
RC_W90412_at	1	0.202491	1.38	-4.49	1.82	Unk	Unk
RC_AA284283_at	1	0.208794	1.67	-4.5	1.82	Unk	Unk
RC_AA609734_at	1	0.277111	1.21	-4.57	1.82	Unk	Unk
RC_AA448236_s_at	1	0.020191	2.78	-3.5	1.81	SUZ12	SUZ12_polycomb_repressive_complex_2_subunit
RC_AA406158_at	1	0.115192	1.78	-4.26	1.81	TEX13A	testis_expressed_13A
RC_AA191353_at	1	0.132775	1.66	-4.32	1.81	FNDC3B	fibronectin_type_III_domain_containing_3B
RC_AA490001_at	1	0.210273	1.67	-4.5	1.81	Unk	Unk
RC_AA436692_at	1	0.236915	1.36	-4.51	1.81	Unk	Unk
RC_H20459_f_at	1	0.259505	1.34	-4.54	1.81	PYGB	phosphorylase,_glycogen;_brain
RC_AA437320_at	1	0.118714	1.92	-4.33	1.8	C3orf67	chromosome_3_open_reading_frame_67
RC_AA489711_at	1	0.235765	1.37	-4.51	1.8	SLC30A4	solute_carrier_family_30_member_4
RC_AA348629_at	1	0.212786	1.65	-4.51	1.79	Unk	Unk
RC_R51015_at	1	0.213714	1.65	-4.51	1.79	TSHR	thyroid_stimulating_hormone_receptor
RC_R53998_s_at	1	0.068507	2.08	-4.04	1.78	CIR1	corepressor_interacting_with_RBPJ,_1
RC_AA442739_at	1	0.097775	1.82	-4.17	1.78	Unk	Unk
RC_D51199_at	1	0.135561	1.7	-4.33	1.78	TOLLIP	toll_interacting_protein
RC_W38177_at	1	0.545664	0.667	-4.68	1.78	Unk	Unk
RC_AA460254_at	1	0.104261	1.94	-4.27	1.77	IFITM5	interferon_induced_transmembrane_protein_5
RC_AA443848_at	1	0.175694	1.69	-4.46	1.77	USP45	ubiquitin_specific_peptidase_45
RC_AA405052_at	1	0.47115	0.805	-4.66	1.77	Unk	Unk
RC_AA402496_at	1	0.179216	1.59	-4.44	1.75	ZAK	sterile_alpha_motif_and_leucine_zipper_containing_kinase_AZK
RC_AA459679_s_at	1	0.011813	3.3	-3.48	1.74	ZCCHC6	zinc_finger_CCHC-type_containing_6
RC_N50412_r_at	1	0.04403	2.36	-3.86	1.74	ANKS1B	ankyrin_repeat_and_sterile_alpha_motif_domain_containing_1B
RC_AA436703_at	1	0.110971	1.89	-4.29	1.74	LOC730651	zinc_finger_protein_709-like
RC_AA412489_at	1	0.222665	1.61	-4.51	1.74	MROH2B	maestro_heat_like_repeat_family_member_2B
RC_R40567_at	1	0.223463	1.6	-4.51	1.74	MED14	mediator_complex_subunit_14
YEL018w/_at	1	0.313043	1.17	-4.57	1.74	Unk	Unk
RC_AA169599_s_at	1	0.188616	1.47	-4.45	1.73	Unk	Unk
RC_AA431457_at	1	0.388302	0.953	-4.65	1.73	LOC729562	uncharacterized_LOC729562
RC_AA436187_s_at	1	0.135516	1.7	-4.34	1.72	ITGAM	integrin_subunit_alpha_M
RC_N70038_at	1	0.225852	1.4	-4.51	1.72	SRRT	serrate,_RNA_effector_molecule
RC_H72371_at	1	0.226808	1.59	-4.52	1.72	Unk	Unk
RC_AA470084_at	1	0.071452	2.15	-4.14	1.71	Unk	Unk
RC_AA485253_s_at	1	0.187257	1.45	-4.45	1.71	UNK	unkempt_family_zinc_finger
RC_N63923_at	1	0.05607	2.17	-3.93	1.7	ATP13A3	ATPase_13A3
RC_AA609438_at	1	0.073655	2.04	-4.07	1.7	Unk	Unk
RC_H51039_at	1	0.086284	2.18	-4.26	1.7	Unk	Unk
RC_H17948_s_at	1	0.135035	1.65	-4.32	1.7	DGCR9	DiGeorge_syndrome_critical_region_gene_9_(non-protein_coding)
RC_AA357159_i_at	1	0.167546	1.55	-4.41	1.7	PRMT9	protein_arginine_methyltransferase_9
RC_AA424534_at	1	0.220218	1.49	-4.5	1.7	NAALAD2	N-acetylated_alpha-linked_acidic_dipeptidase_2
RC_AA282257_at	1	0.230691	1.57	-4.52	1.7	Unk	Unk
RC_AA400730_at	1	0.097766	1.84	-4.18	1.69	POU2F2	POU_class_2_homeobox_2
RC_AA286901_at	1	0.118731	1.84	-4.31	1.69	Unk	Unk
RC_N21321_i_at	1	0.119548	2.04	-4.39	1.69	Unk	Unk
RC_H10059_at	1	0.243902	1.25	-4.56	1.69	Unk	Unk
RC_R95924_s_at	1	0.261009	1.22	-4.57	1.68	TM4SF5	transmembrane_4_L_six_family_member_5
RC_W85729_at	1	0.325948	1.08	-4.62	1.68	Unk	Unk
RC_AA251547_at	1	0.276096	1.21	-4.57	1.67	Unk	Unk
RC_H15377_s_at	1	0.329763	1.09	-4.6	1.67	SLC25A29	solute_carrier_family_25_member_29
RC_AA401695_at	1	0.141616	1.71	-4.36	1.66	LOC102724100	uncharacterized_LOC102724100
RC_N20119_s_at	1	0.238394	1.53	-4.52	1.66	C14orf37	chromosome_14_open_reading_frame_37
RC_T15473_at	1	0.238394	1.53	-4.52	1.66	STMN3	stathmin_3
RC_T33865_f_at	1	0.022636	2.78	-3.63	1.65	RNMT	RNA_guanine-7_methyltransferase
RC_F09113_at	1	0.218544	1.36	-4.5	1.65	SOX11	SRY-box_11
RC_AA465189_at	1	0.240435	1.52	-4.52	1.65	LOC100129803	hypothetical_protein_LOC100129803
RC_AA429882_at	1	0.046628	2.25	-3.82	1.64	TRAPPC3	trafficking_protein_particle_complex_3
RC_N91948_at	1	0.064445	2.12	-4.01	1.64	NAA15	N(alpha)-acetyltransferase_15,_NatA_auxiliary_subunit
RC_F13689_at	1	0.397212	0.962	-4.62	1.64	WDFY1	WD_repeat_and_FYVE_domain_containing_1
RC_T26419_f_at	1	0.063632	2.07	-3.97	1.63	JKAMP	JNK1/MAPK8-associated_membrane_protein
RC_AA349591_at	1	0.159106	1.63	-4.4	1.63	Unk	Unk
RC_AA412081_at	1	0.150858	1.83	-4.43	1.63	Unk	Unk
RC_AA435750_at	1	0.162619	1.57	-4.44	1.63	Unk	Unk
RC_AA251546_s_at	1	0.245619	1.26	-4.55	1.63	SLC15A2	solute_carrier_family_15_member_2
RC_AA478557_at	1	0.247607	1.22	-4.6	1.63	Unk	Unk
RC_AA403151_at	1	0.435142	0.841	-4.7	1.63	Unk	Unk
RC_N58172_at	1	0.130907	1.64	-4.31	1.62	Unk	Unk
RC_W02072_r_at	1	0.156928	1.6	-4.39	1.62	TPRKB	TP53RK_binding_protein
RC_Z40307_s_at	1	0.161135	1.58	-4.39	1.62	TRIM66	tripartite_motif_containing_66
RC_D51147_at	1	0.164925	1.6	-4.41	1.62	GPM6A	glycoprotein_M6A
RC_W31389_at	1	0.251965	1.28	-4.54	1.62	Unk	Unk
RC_AA235118_at	1	0.227611	1.3	-4.53	1.61	CXCL16	C-X-C_motif_chemokine_ligand_16
RC_AA482030_at	1	0.008816	3.5	-3.39	1.6	Unk	Unk
RC_AA598520_at	1	0.167556	1.49	-4.41	1.6	Unk	Unk
RC_AA431478_at	1	0.556861	0.634	-4.7	1.6	ELAVL2	ELAV_like_neuron-specific_RNA_binding_protein_2
RC_H84980_s_at	1	0.023105	2.76	-3.61	1.59	TRIM11	tripartite_motif_containing_11
RC_N25186_at	1	0.066516	2.28	-4.15	1.59	Unk	Unk
RC_AA609291_at	1	0.200947	1.49	-4.47	1.59	LOC100996345	uncharacterized_LOC100996345
RC_N56879_at	1	0.317048	1.07	-4.65	1.59	Unk	Unk
RC_N23730_s_at	1	0.046008	2.26	-3.82	1.58	FOS	Fos_proto-oncogene,_AP-1_transcription_factor_subunit
RC_Z39591_at	1	0.065715	2.11	-4.02	1.58	LRRTM3	leucine_rich_repeat_transmembrane_neuronal_3
RC_AA398112_at	1	0.255406	1.46	-4.53	1.58	Unk	Unk
RC_F01750_at	1	0.255406	1.46	-4.53	1.58	RPUSD3	RNA_pseudouridylate_synthase_domain_containing_3
RC_AA621615_at	1	0.270859	1.3	-4.54	1.58	Unk	Unk
RC_AA620950_at	1	0.257863	1.22	-4.56	1.58	Unk	Unk
RC_AA598440_at	1	0.030069	2.67	-3.86	1.57	Unk	Unk
RC_AA425004_at	1	0.136819	1.66	-4.33	1.57	MYO9A	myosin_IXA
RC_AA394241_at	1	0.081803	2.01	-4.13	1.56	Unk	Unk
RC_AA429732_at	1	0.267647	1.21	-4.57	1.56	Unk	Unk
AFFX-CreX-5_st	1	0.320155	1.06	-4.66	1.56	Unk	Unk
RC_D59849_f_at	1	0.046756	2.45	-3.98	1.55	LMO4	LIM_domain_only_4
RC_N32044_at	1	0.09473	1.95	-4.23	1.55	LOC100506530	uncharacterized_LOC100506530
RC_AA489767_at	1	0.136154	1.92	-4.42	1.55	Unk	Unk
RC_W81091_at	1	0.18506	1.51	-4.44	1.55	TPPP3	tubulin_polymerization_promoting_protein_family_member_3
RC_AA402693_at	1	0.152244	1.59	-4.37	1.54	TP53I13	tumor_protein_p53_inducible_protein_13
RC_AA435668_at	1	0.155813	1.6	-4.39	1.54	Unk	Unk
RC_AA347174_at	1	0.458998	0.796	-4.71	1.54	Unk	Unk
RC_AA609137_at	1	0.050649	2.23	-3.89	1.53	GGN	gametogenetin
RC_AA365515_at	1	0.150228	1.55	-4.37	1.53	LONP2	lon_peptidase_2,_peroxisomal
RC_T96130_at	1	0.240632	1.35	-4.52	1.53	Unk	Unk
RC_AA620697_at	1	0.287948	1.2	-4.57	1.53	XAGE1B///XAGE1E	X_antigen_family_member_1B///X_antigen_family_member_1E
RC_AA405854_at	1	0.315555	1.13	-4.59	1.53	GRIP1	glutamate_receptor_interacting_protein_1
RC_N34825_s_at	1	0.389504	0.913	-4.69	1.53	ABHD12	abhydrolase_domain_containing_12
RC_AA421307_at	1	0.145717	1.65	-4.42	1.52	Unk	Unk
RC_H23558_f_at	1	0.183156	1.44	-4.45	1.52	Unk	Unk
RC_AA620995_at	1	0.178867	1.59	-4.46	1.52	C15orf48	chromosome_15_open_reading_frame_48
RC_AA453404_at	1	0.223554	1.33	-4.52	1.52	Unk	Unk
RC_H08174_at	1	0.064732	2.3	-4.25	1.51	ARSF	arylsulfatase_F
RC_AA490006_at	1	0.202633	1.49	-4.49	1.51	Unk	Unk
RC_T95280_r_at	1	0.225547	1.3	-4.54	1.51	ZNF384	zinc_finger_protein_384
RC_T58876_at	1	0.44856	0.829	-4.68	1.51	Unk	Unk
RC_AA400258_at	1	0.073472	1.99	-4.03	1.5	ERRFI1	ERBB_receptor_feedback_inhibitor_1
RC_N66354_at	1	0.08071	1.98	-4.1	1.5	HUNK	hormonally_up-regulated_Neu-associated_kinase
RC_AA495836_at	1	0.149135	1.84	-4.43	1.5	Unk	Unk
RC_AA464522_at	1	0.245526	1.33	-4.53	1.5	PIF1	PIF1_5'-to-3'_DNA_helicase
RC_AA433928_at	1	0.270406	1.17	-4.62	1.5	RCOR2	REST_corepressor_2
RC_AA405331_at	1	0.323786	1.05	-4.67	1.5	GOLGA5	golgin_A5
RC_AA291259_at	1	0.531296	0.693	-4.68	1.5	GPR160	G_protein-coupled_receptor_160
RC_AA456112_at	1	0.162466	1.53	-4.4	1.49	ACTR3	ARP3_actin_related_protein_3_homolog
RC_N48969_at	1	0.279174	1.37	-4.55	1.49	TMEM39A	transmembrane_protein_39A
RC_AA284537_at	1	0.075878	1.99	-4.06	1.48	RAD18	RAD18,_E3_ubiquitin_protein_ligase
RC_AA342104_at	1	0.104432	1.79	-4.21	1.48	GOLGB1	golgin_B1
RC_AA350069_i_at	1	0.240676	1.27	-4.54	1.48	Unk	Unk
RC_N54540_at	1	0.503208	0.727	-4.71	1.48	ZC3H13	zinc_finger_CCCH-type_containing_13
RC_AA465200_at	1	0.219923	1.49	-4.5	1.47	PKIG	protein_kinase_(cAMP-dependent,_catalytic)_inhibitor_gamma
RC_AA437226_s_at	1	0.23303	1.28	-4.54	1.47	IL10RA	interleukin_10_receptor_subunit_alpha
RC_AA432277_at	1	0.282077	1.36	-4.55	1.47	Unk	Unk
RC_AA287124_s_at	1	0.397556	0.905	-4.69	1.47	FANCC	Fanconi_anemia_complementation_group_C
RC_H90150_at	1	0.083664	1.93	-4.11	1.46	SNRNP48	small_nuclear_ribonucleoprotein_U11/U12_subunit_48
RC_N46240_at	1	0.088327	1.88	-4.12	1.45	SUMF2	sulfatase_modifying_factor_2
RC_R44163_f_at	1	0.087852	1.93	-4.14	1.45	NUP133	nucleoporin_133
RC_R40328_i_at	1	0.295924	1.11	-4.63	1.45	Unk	Unk
RC_AA290666_at	1	0.33522	1.02	-4.68	1.45	TCF4	transcription_factor_4
RC_AA489090_at	1	0.147939	1.56	-4.36	1.44	Unk	Unk
RC_AA464744_at	1	0.194891	1.41	-4.47	1.44	PHF8	PHD_finger_protein_8
RC_AA620961_at	1	0.268473	1.18	-4.6	1.44	GNG2	G_protein_subunit_gamma_2
RC_AA521176_at	1	0.592489	0.575	-4.71	1.44	Unk	Unk
RC_AA620800_at	1	0.178184	1.54	-4.43	1.42	FAM24A	family_with_sequence_similarity_24_member_A
RC_AA455659_at	1	0.20214	1.45	-4.47	1.42	Unk	Unk
RC_C13987_i_at	1	0.241043	1.35	-4.52	1.42	KIF3C	kinesin_family_member_3C
RC_AA609920_at	1	0.279682	1.2	-4.57	1.42	Unk	Unk
RC_N73278_at	1	0.249371	1.22	-4.6	1.42	PDE4DIP	phosphodiesterase_4D_interacting_protein
RC_AA412710_at	1	0.126778	1.8	-4.33	1.41	Unk	Unk
RC_AA434256_at	1	0.200875	1.42	-4.47	1.41	ATP8B5P	ATPase_phospholipid_transporting_8B5,_pseudogene
RC_N91770_at	1	0.209492	1.35	-4.51	1.41	Unk	Unk
RC_AA291526_i_at	1	0.309902	1.12	-4.6	1.41	LRRC37A2	leucine_rich_repeat_containing_37_member_A2
RC_W52355_r_at	1	0.367034	0.969	-4.67	1.41	Unk	Unk
RC_AA347419_at	1	0.320868	1.04	-4.71	1.41	STAU2	staufen_double-stranded_RNA_binding_protein_2
RC_AA600187_r_at	1	0.025033	2.61	-3.54	1.4	ZNF579	zinc_finger_protein_579
RC_Z39129_at	1	0.096282	2	-4.25	1.4	Unk	Unk
RC_AA429278_at	1	0.105351	2.02	-4.3	1.4	MIR100HG	mir-100-let-7a-2_cluster_host_gene
RC_R82942_s_at	1	0.141985	1.71	-4.36	1.4	GDPD3	glycerophosphodiester_phosphodiesterase_domain_containing_3
RC_N47524_at	1	0.151243	1.66	-4.38	1.4	ANKH	ANKH_inorganic_pyrophosphate_transport_regulator
RC_W87804_at	1	0.265704	1.24	-4.55	1.4	Unk	Unk
RC_AA463269_at	1	0.353591	0.988	-4.68	1.4	Unk	Unk
RC_AA609338_at	1	0.167009	1.55	-4.41	1.39	ASCC1	activating_signal_cointegrator_1_complex_subunit_1
RC_AA476578_at	1	0.305298	1.1	-4.63	1.39	MR1	major_histocompatibility_complex,_class_I-related
RC_T17428_s_at	1	0.039686	2.56	-3.97	1.38	KAZN	kazrin,_periplakin_interacting_protein
RC_AA426120_at	1	0.093584	1.84	-4.15	1.38	TRIM33	tripartite_motif_containing_33
RC_AA405569_s_at	1	0.125894	1.66	-4.29	1.38	FAP	fibroblast_activation_protein_alpha
RC_AA284840_at	1	0.307518	1.27	-4.56	1.38	GEMIN6	gem_nuclear_organelle_associated_protein_6
RC_AA430152_at	1	0.541854	0.659	-4.7	1.38	ADK	adenosine_kinase
RC_AA347819_at	1	0.07534	2	-4.06	1.37	Unk	Unk
[truncated: 6,929 more rows]

## Sheet: Sheet2
RC_AA400470_at	1	0.020304	5.23	-4.32	5.67	BEAN1					KEGG_04151_PI3K-Akt_signaling_pathway_-_Homo_sapiens_(human)	2.75573e-07
RC_AA461167_at	1	0.021624	5.09	-4.33	5.52	Unk					KEGG_04510_Focal_adhesion	2.75573e-06
RC_AA489820_at	1	0.019184	3.55	-4.09	5.23	Unk					KEGG_04810_Regulation_of_actin_cytoskeleton	2.75573e-06
RC_AA495815_at	1	0.022042	3.9	-4.19	5.2	Unk					KEGG_04650_Natural_killer_cell_mediated_cytotoxicity	0.000198413
RC_AA416777_at	1	0.008684	5.26	-4.13	5.04	LOC101928327					KEGG_04910_Insulin_signaling_pathway	0.000198413
RC_AA406063_at	1	0.026942	4.64	-4.33	5.03	Unk					KEGG_04010_MAPK_signaling_pathway	0.00138889
RC_AA476475_at	1	0.028031	4.56	-4.34	4.94	RNF181					KEGG_04024_cAMP_signaling_pathway_-_Homo_sapiens_(human)	0.00138889
RC_H06878_i_at	1	0.032411	4.28	-4.34	4.64	KIAA1549L					KEGG_04072_Phospholipase_D_signaling_pathway_-_Homo_sapiens_(human)	0.00138889
RC_AA177104_s_at	1	0.032566	4.27	-4.34	4.63	USP4					KEGG_04514_Cell_adhesion_molecules_(CAMs)	0.00138889
RC_R46253_s_at	1	0.032166	3.43	-4.22	4.57	XYLT1					KEGG_04660_T_cell_receptor_signaling_pathway	0.00138889
RC_H24553_i_at	1	0.029286	3.54	-4.22	4.56	ANKRD17					KEGG_04015_Rap1_signaling_pathway_-_Homo_sapiens_(human)	0.00833333
RC_AA521017_at	1	0.034979	4.14	-4.35	4.49	Unk					KEGG_04120_Ubiquitin_mediated_proteolysis	0.00833333
RC_N28271_at	1	0.028749	3.16	-4.14	4.44	Unk					KEGG_04145_Phagosome	0.00833333
RC_AA257072_at	1	0.038186	3.99	-4.35	4.32	ATP8B1					KEGG_04512_ECM-receptor_interaction	0.00833333
RC_H23162_s_at	1	0.038676	3.96	-4.35	4.3	CA10					KEGG_04611_Platelet_activation	0.00833333
RC_AA443197_at	1	0.074332	2.31	-4.29	4.22	MPHOSPH8					KEGG_04670_Leukocyte_transendothelial_migration	0.00833333
RC_AA481729_at	1	0.041147	3.86	-4.35	4.18	Unk					KEGG_04919_Thyroid_hormone_signaling_pathway	0.00833333
RC_AA398736_at	1	0.054266	2.43	-4.09	4.05	ATG7					KEGG_04012_ErbB_signaling_pathway	0.0416667
RC_W95592_i_at	1	0.053946	3.41	-4.37	3.7	PABPC1L					KEGG_04014_Ras_signaling_pathway_-_Homo_sapiens_(human)	0.0416667
RC_N99148_at	1	0.055406	3.37	-4.37	3.66	ZNF880					KEGG_04022_cGMP-PKG_signaling_pathway_-_Homo_sapiens_(human)	0.0416667
RC_AA287038_at	1	0.002153	4.56	-3.21	3.62	Unk					KEGG_04071_Sphingolipid_signaling_pathway_-_Homo_sapiens_(human)	0.0416667
RC_N75579_i_at	1	0.024759	3.75	-4.2	3.56	TSPAN9					KEGG_04150_mTOR_signaling_pathway	0.0416667
RC_AA504267_at	1	0.014611	4.46	-4.16	3.55	RNGTT					KEGG_04270_Vascular_smooth_muscle_contraction	0.0416667
RC_AA418988_at	1	0.058864	3.28	-4.38	3.55	KIAA1462					KEGG_04310_Wnt_signaling_pathway	0.0416667
RC_N68928_at	1	0.117131	1.93	-4.38	3.53	PAPD4					KEGG_04530_Tight_junction	0.0416667
RC_AA599106_at	1	0.059661	3.26	-4.38	3.53	GUSBP1					KEGG_04630_Jak-STAT_signaling_pathway	0.0416667
AFFX-DapX-3_at	1	0.059987	3.25	-4.38	3.52	Unk					KEGG_04640_Hematopoietic_cell_lineage	0.0416667
RC_AA456592_i_at	1	0.070832	2.35	-4.28	3.48	Unk					KEGG_04662_B_cell_receptor_signaling_pathway	0.0416667
RC_AA453033_at	1	0.062398	3.19	-4.38	3.46	AMZ2					KEGG_04722_Neurotrophin_signaling_pathway	0.0416667
RC_H98884_s_at	1	0.064143	3.15	-4.38	3.42	OCA2					KEGG_04914_Progesterone-mediated_oocyte_maturation	0.0416667
RC_R52022_at	1	0.10955	1.9	-4.29	3.41	DCAF8					KEGG_04921_Oxytocin_signaling_pathway	0.0416667
RC_AA443336_s_at	1	0.017262	4.23	-4.17	3.4	CR2
RC_AA458789_at	1	0.070509	2.56	-4.31	3.35	Unk
RC_AA490812_at	1	0.018847	4.11	-4.18	3.31	Unk
RC_H09355_at	1	0.068332	3.06	-4.39	3.31	SLC2A8
RC_N55484_at	1	0.026271	3.68	-4.21	3.28	ARNT
RC_N33558_at	1	0.044022	3.06	-4.26	3.28	SAV1
RC_AA236011_at	1	0.020574	3.48	-3.98	3.25	Unk
RC_AA454668_s_at	1	0.071321	3	-4.39	3.25	PTGS1
RC_AA455339_at	1	0.152276	1.82	-4.44	3.24	DNAJC4
RC_AA460376_at	1	0.073265	2.96	-4.39	3.21	Unk
RC_AA455012_at	1	0.036457	3.28	-4.24	3.2	SCEL
RC_AA250815_at	1	0.040091	2.85	-4.19	3.18	UNC93B1
RC_T68875_at	1	0.075925	2.91	-4.39	3.15	Unk
RC_AA255523_at	1	0.24297	1.34	-4.53	3.15	KIAA0141
RC_W69806_at	1	0.1048	2.02	-4.3	3.14	Unk
RC_AA406147_at	1	0.076773	2.89	-4.39	3.14	Unk
RC_R47992_s_at	1	0.138675	1.73	-4.36	3.12	MECR
RC_AA621495_at	1	0.07778	2.87	-4.4	3.12	Unk
RC_W85836_at	1	0.432753	0.884	-4.64	3.12	Unk
RC_R45611_f_at	1	0.087328	2.17	-4.26	3.1	Unk
RC_AA417040_at	1	0.079243	2.85	-4.4	3.09	LINC00539
RC_T16314_f_at	1	0.050436	2.91	-4.27	3.07	LINC01102
RC_AA436697_at	1	0.013037	3.96	-3.92	2.99	Unk
RC_AA479968_s_at	1	0.062508	2.46	-4.18	2.99	ARSA
RC_N39565_at	1	0.085258	2.75	-4.4	2.98	Unk
RC_AA448672_at	1	0.048873	2.41	-3.99	2.91	Unk
RC_AA411988_at	1	0.16092	1.62	-4.4	2.88	Unk
RC_AA620960_at	1	0.091635	2.65	-4.41	2.87	GNG2
RC_AA412261_s_at	1	0.001974	4.39	-2.8	2.85	HMOX2
RC_AA449327_at	1	0.070401	2.35	-4.28	2.84	SCCPDH
RC_AA447561_at	1	0.00487	3.77	-3.07	2.83	Unk
RC_AA609582_at	1	0.22062	1.42	-4.51	2.83	KATNA1
RC_H68745_at	1	0.058896	2.75	-4.29	2.82	PEG10
RC_AA235704_at	1	0.018053	3.32	-4.03	2.81	GABPB1-AS1
RC_AA431748_at	1	0.029604	3.53	-4.22	2.81	Unk
RC_F13694_f_at	1	0.093209	2.12	-4.33	2.8	Unk
RC_R40129_at	1	0.310208	1.14	-4.58	2.8	Unk
RC_AA398014_at	1	0.012033	4.04	-3.91	2.79	Unk
RC_W67645_at	1	0.192321	1.48	-4.48	2.79	LOC338667
RC_H86440_at	1	0.016319	3.4	-3.82	2.77	Unk
RC_AA400784_at	1	0.045264	3.03	-4.26	2.76	Unk
RC_N22856_at	1	0.044324	2.59	-4.04	2.75	L3MBTL3
RC_AA416932_at	1	0.021715	3.43	-4.11	2.72	LOC102723661
RC_AA371606_at	1	0.059199	2.5	-4.17	2.72	CD247
RC_AA609767_at	1	0.190568	1.49	-4.48	2.71	IGSF11-AS1
RC_AA418386_at	1	0.049291	2.94	-4.27	2.7	Unk
RC_N71039_at	1	0.050731	2.64	-4.14	2.69	DCUN1D3
RC_N51944_at	1	0.085517	2.37	-4.34	2.69	CSNK1A1
RC_AA399380_at	1	0.104621	2.48	-4.42	2.69	HSD52
RC_AA342802_at	1	0.036681	2.53	-3.92	2.68	Unk
RC_AA196721_at	1	0.08877	2.33	-4.35	2.68	BCOR
RC_AA349111_at	1	0.104891	2.48	-4.42	2.68	Unk
RC_W93523_at	1	0.06383	2.31	-4.14	2.64	EPC1
RC_AA448311_s_at	1	0.108043	2.44	-4.43	2.64	NTF3
RC_AA620817_at	1	0.108043	2.44	-4.43	2.64	Unk
RC_N47952_at	1	0.109587	2.42	-4.43	2.62	Unk
RC_R40434_s_at	1	0.015569	3.24	-3.72	2.61	Unk
RC_N27272_at	1	0.074934	2.19	-4.18	2.61	LOC652993
RC_H75952_at	1	0.318409	1.16	-4.58	2.61	PIK3R5
RC_W45406_at	1	0.023856	2.82	-3.7	2.6	Unk
RC_R77439_s_at	1	0.002739	4.67	-3.73	2.6	TRMT2B
RC_T23599_s_at	1	0.056735	2.2	-3.98	2.6	CHST10
RC_AA228008_at	1	0.020743	3.2	-4.05	2.6	SACS
RC_W40150_at	1	0.047445	2.54	-4.06	2.6	SMC3
RC_AA620552_r_at	1	0.15723	1.57	-4.38	2.6	MRPL38
RC_H93043_at	1	0.075601	2.49	-4.32	2.59	Unk
RC_N50517_at	1	0.109685	2.12	-4.38	2.58	Unk
RC_AA609304_at	1	0.367936	1.03	-4.61	2.58	Unk
RC_AA398757_at	1	0.024425	3.07	-3.9	2.56	Unk
RC_AA398155_at	1	0.080653	2.42	-4.33	2.56	GXYLT2
RC_H82063_f_at	1	0.069692	2.02	-4.01	2.55	CEBPZOS
RC_N69575_at	1	0.233671	1.37	-4.52	2.55	Unk
RC_R71481_at	1	0.032531	2.7	-3.86	2.54	HGSNAT
RC_R94943_at	1	0.169325	1.58	-4.42	2.53	PSMC6
RC_AA486753_at	1	0.306256	1.19	-4.57	2.52	ETV1
RC_T71620_at	1	0.023375	3.36	-4	2.49	PREP
RC_AA452899_at	1	0.069134	2.37	-4.28	2.49	FAM200A
RC_AA398163_at	1	0.251443	1.26	-4.55	2.49	LOC100128692
RC_AA487495_at	1	0.333314	1.12	-4.59	2.49	Unk
RC_AA399697_at	1	0.063884	2.23	-4.11	2.48	Unk
RC_AA291169_at	1	0.301495	1.17	-4.58	2.48	Unk
RC_AA453508_at	1	0.104751	2.17	-4.37	2.47	TNPO1
RC_AA191648_at	1	0.10755	1.78	-4.22	2.46	Unk
RC_W87685_at	1	0.059851	2.73	-4.29	2.45	Unk
RC_AA453466_at	1	0.207385	1.4	-4.5	2.43	EFCAB6
RC_AA431776_at	1	0.022305	2.98	-3.81	2.42	TOM1L2
RC_AA456148_at	1	0.084002	1.99	-4.18	2.4	LINC00610
RC_AA485451_at	1	0.09314	2.12	-4.27	2.39	Unk
RC_AA349515_at	1	0.240177	1.32	-4.52	2.39	Unk
RC_AA480103_at	1	0.140289	1.72	-4.36	2.38	NOTCH2NL
RC_H99462_s_at	1	0.147907	1.59	-4.36	2.38	MRPL12
RC_W74261_at	1	0.152732	1.82	-4.44	2.38	ACAP3
RC_D12029_at	1	0.206774	1.47	-4.48	2.35	Unk
RC_AA437094_at	1	0.368082	1.03	-4.61	2.33	Unk
RC_AA481806_at	1	0.137823	2.14	-4.45	2.32	Unk
RC_AA485211_at	1	0.137823	2.14	-4.45	2.32	Unk
RC_AA458996_s_at	1	0.028683	2.57	-3.64	2.29	SLAMF1
RC_F08945_at	1	0.046598	2.38	-3.93	2.29	NFIA
RC_AA400154_at	1	0.043403	2.78	-4.11	2.28	Unk
RC_AA385934_at	1	0.036656	2.93	-4.18	2.28	Unk
RC_AA411567_at	1	0.099511	2.06	-4.29	2.28	CYMP
RC_N77828_at	1	0.142658	2.1	-4.45	2.28	Unk
RC_AA610072_at	1	0.208036	1.54	-4.49	2.28	Unk
RC_T87123_at	1	0.325895	1.1	-4.59	2.28	Unk
RC_AA400825_at	1	0.056511	2.4	-4.22	2.27	Unk
RC_AA461483_at	1	0.055791	2.81	-4.28	2.27	MATN3
RC_AA215487_at	1	0.143218	2.1	-4.46	2.27	DEPDC5
RC_R54356_at	1	0.290622	1.2	-4.57	2.27	NAT9
RC_H69281_i_at	1	0.109595	1.81	-4.24	2.26	Unk
RC_H79288_at	1	0.41791	0.916	-4.63	2.26	SLC33A1
RC_AA435683_at	1	0.046456	2.45	-3.97	2.25	Unk
RC_R38533_f_at	1	0.08485	1.95	-4.14	2.25	USP31
RC_D59471_f_at	1	0.344401	1.05	-4.6	2.25	Unk
RC_AA487200_at	1	0.369422	0.977	-4.63	2.24	Unk
RC_T19353_at	1	0.496861	0.756	-4.67	2.24	SPARC
RC_H19980_at	1	0.022258	2.79	-3.62	2.23	Unk
RC_N51040_at	1	0.056468	2.25	-4	2.23	Unk
RC_AA608889_at	1	0.063048	2.14	-4	2.23	Unk
RC_H97215_at	1	0.055209	2.56	-4.24	2.23	SMC6
RC_AA382332_at	1	0.062284	2.69	-4.3	2.23	ACSBG2
RC_W86466_at	1	0.149083	2.05	-4.46	2.22	KIF13B
RC_R16817_at	1	0.057483	2.77	-4.29	2.21	Unk
RC_AA280878_at	1	0.065917	2.63	-4.31	2.21	HSH2D
RC_AA476445_at	1	0.170708	1.63	-4.43	2.21	SWI5
RC_AA476606_s_at	1	0.08822	2	-4.21	2.2	SMAD5-AS1
RC_R69088_at	1	0.106808	1.8	-4.22	2.2	LOC100134123
RC_AA427953_at	1	0.159633	1.62	-4.4	2.19	SNX27
RC_AA609432_at	1	0.152669	2.02	-4.46	2.19	Unk
RC_T16809_s_at	1	0.183368	1.49	-4.44	2.17	NETO2
RC_W90399_i_at	1	0.155481	2	-4.46	2.17	Unk
RC_AA433919_at	1	0.084461	1.95	-4.12	2.15	CDH6
RC_AA460959_at	1	0.183584	1.65	-4.47	2.15	ITGA10
RC_N49622_s_at	1	0.00523	3.88	-3.25	2.12	CRYM
RC_R77278_at	1	0.126553	1.87	-4.35	2.12	Unk
RC_AA599597_at	1	0.192565	1.41	-4.47	2.12	ITGA8
RC_AA610025_at	1	0.162484	1.95	-4.47	2.12	LOC100996671
RC_AA193603_at	1	0.044973	2.4	-3.92	2.1	Unk
RC_AA181705_r_at	1	0.182712	1.57	-4.47	2.1	GPR1
RC_N52545_at	1	0.064476	2.22	-4.08	2.09	Unk
RC_AA251587_at	1	0.06468	2.43	-4.27	2.09	ZNF292
RC_T16675_at	1	0.263029	1.25	-4.55	2.09	PLCE1
RC_R65967_f_at	1	0.042336	2.52	-3.99	2.08	Unk
RC_N90609_at	1	0.070281	2.16	-4.11	2.08	Unk
RC_AA521007_at	1	0.167131	1.92	-4.47	2.08	CNTRL
RC_AA621243_at	1	0.224626	1.47	-4.51	2.08	LOC401052
RC_AA426398_at	1	0.337834	1.02	-4.65	2.08	ZP1
RC_W95050_at	1	0.013364	3.03	-3.33	2.07	Unk
RC_T68878_f_at	1	0.07522	2.19	-4.18	2.07	LOC652708///CES1
RC_N22327_at	1	0.152512	1.62	-4.37	2.07	MPP6
RC_AA399522_at	1	0.017719	3.15	-3.69	2.06	DNAJC24
RC_AA448410_at	1	0.017635	3.34	-4.03	2.06	Unk
RC_AA205125_s_at	1	0.057829	2.24	-4.06	2.06	NEK4
RC_H65947_at	1	0.128465	1.86	-4.39	2.06	Unk
RC_AA411144_at	1	0.129497	1.97	-4.41	2.06	Unk
RC_AA486273_at	1	0.161913	1.67	-4.41	2.06	Unk
RC_Z38898_s_at	1	0.093022	1.97	-4.2	2.04	PLPPR1
RC_AA279662_at	1	0.113967	1.87	-4.3	2.03	SNRPB
RC_N75579_f_at	1	0.001485	4.86	-2.96	2.02	TSPAN9
RC_N33504_s_at	1	0.065686	2.29	-4.14	2.02	DUSP8
RC_H53454_at	1	0.193004	1.43	-4.46	2.01	TDP2
RC_AA421163_f_at	1	0.003422	3.86	-2.83	2	Unk
RC_T10146_at	1	0.025072	2.89	-3.79	2	ULK2
RC_AA281101_at	1	0.071233	2.01	-4.02	2	ARHGAP24
RC_AA477708_at	1	0.092314	1.97	-4.2	2	Unk
RC_AA495967_at	1	0.074181	2.51	-4.32	2	Unk
RC_AA216743_f_at	1	0.084524	2.38	-4.34	2	POU5F1
RC_AA404707_at	1	0.141944	1.78	-4.38	2	PLEKHA6
RC_AA450228_at	1	0.169382	1.5	-4.41	2	F11R
RC_AA398388_at	1	0.178669	1.84	-4.48	2	FXR1
RC_W72494_at	1	0.213169	1.41	-4.49	2	Unk
RC_AA399693_at	1	0.091926	2.3	-4.35	1.99	Unk
RC_R53800_at	1	0.133981	1.82	-4.4	1.99	RABGEF1
RC_AA402441_at	1	0.045262	2.3	-3.84	1.98	BCL7C
RC_Z38457_s_at	1	0.102991	1.79	-4.19	1.98	ZNF174
RC_AA436002_at	1	0.19499	1.42	-4.46	1.98	ATP6V0A2
RC_W92764_s_at	1	0.180161	1.53	-4.44	1.97	TNFAIP6
RC_R62313_at	1	0.184195	1.81	-4.49	1.96	NUP50
RC_AA411803_at	1	0.292966	1.13	-4.62	1.95	HPS4
RC_R63920_at	1	0.048521	2.3	-3.9	1.94	Unk
RC_AA458797_at	1	0.094175	1.86	-4.16	1.94	Unk
RC_R38804_at	1	0.074751	2.19	-4.28	1.94	ATPAF2
RC_AA287325_f_at	1	0.032831	2.61	-3.81	1.93	TLR10
RC_AA496533_i_at	1	0.069033	2.08	-4.04	1.92	MIER2
RC_AA405514_at	1	0.465107	0.784	-4.68	1.92	WDR63
RC_AA505009_at	1	0.053202	2.36	-4.19	1.91	TTLL4
RC_AA431406_at	1	0.34442	1.05	-4.61	1.91	EPC2
RC_H78280_at	1	0.003836	4.11	-3.17	1.9	IREB2
RC_AA432137_at	1	0.03284	3.03	-4.06	1.9	Unk
RC_AA600248_at	1	0.053739	2.44	-4.09	1.9	HHLA3
RC_AA251409_f_at	1	0.20018	1.42	-4.47	1.9	PAG1
RC_W72724_at	1	0.063267	2.13	-4	1.89	PXDNL
RC_AA490878_f_at	1	0.057301	2.53	-4.25	1.89	Unk
RC_W95330_at	1	0.212795	1.52	-4.5	1.89	Unk
RC_AA227939_at	1	0.096412	2.25	-4.36	1.88	CAPRIN1
RC_AA398195_at	1	0.368024	0.967	-4.68	1.88	C10orf62
RC_AA478429_at	1	0.053902	2.17	-3.89	1.87	ZNF250
RC_AA176145_s_at	1	0.1111	1.78	-4.24	1.87	CRYM
RC_AA282938_at	1	0.198551	1.73	-4.5	1.87	MLXIP
RC_AA179403_at	1	0.108402	1.75	-4.22	1.85	MSRB3
RC_AA609749_at	1	0.226453	1.34	-4.51	1.85	RDH10
RC_R72886_s_at	1	0.155042	1.56	-4.38	1.84	ADCY6
RC_AA287095_at	1	0.17306	1.47	-4.43	1.84	SAMD1
RC_AA177087_at	1	0.055172	2.27	-4.04	1.83	RPA1
RC_W90412_at	1	0.202491	1.38	-4.49	1.82	Unk
RC_AA284283_at	1	0.208794	1.67	-4.5	1.82	Unk
RC_AA609734_at	1	0.277111	1.21	-4.57	1.82	Unk
RC_AA448236_s_at	1	0.020191	2.78	-3.5	1.81	SUZ12
RC_AA406158_at	1	0.115192	1.78	-4.26	1.81	TEX13A
RC_AA191353_at	1	0.132775	1.66	-4.32	1.81	FNDC3B
RC_AA490001_at	1	0.210273	1.67	-4.5	1.81	Unk
RC_AA436692_at	1	0.236915	1.36	-4.51	1.81	Unk
RC_H20459_f_at	1	0.259505	1.34	-4.54	1.81	PYGB
RC_AA437320_at	1	0.118714	1.92	-4.33	1.8	C3orf67
RC_AA489711_at	1	0.235765	1.37	-4.51	1.8	SLC30A4
RC_AA348629_at	1	0.212786	1.65	-4.51	1.79	Unk
RC_R51015_at	1	0.213714	1.65	-4.51	1.79	TSHR
RC_R53998_s_at	1	0.068507	2.08	-4.04	1.78	CIR1
RC_AA442739_at	1	0.097775	1.82	-4.17	1.78	Unk
RC_D51199_at	1	0.135561	1.7	-4.33	1.78	TOLLIP
RC_W38177_at	1	0.545664	0.667	-4.68	1.78	Unk
RC_AA460254_at	1	0.104261	1.94	-4.27	1.77	IFITM5
RC_AA443848_at	1	0.175694	1.69	-4.46	1.77	USP45
RC_AA405052_at	1	0.47115	0.805	-4.66	1.77	Unk
RC_AA402496_at	1	0.179216	1.59	-4.44	1.75	ZAK
RC_AA459679_s_at	1	0.011813	3.3	-3.48	1.74	ZCCHC6
RC_N50412_r_at	1	0.04403	2.36	-3.86	1.74	ANKS1B
RC_AA436703_at	1	0.110971	1.89	-4.29	1.74	LOC730651
RC_AA412489_at	1	0.222665	1.61	-4.51	1.74	MROH2B
RC_R40567_at	1	0.223463	1.6	-4.51	1.74	MED14
YEL018w/_at	1	0.313043	1.17	-4.57	1.74	Unk
RC_AA169599_s_at	1	0.188616	1.47	-4.45	1.73	Unk
RC_AA431457_at	1	0.388302	0.953	-4.65	1.73	LOC729562
RC_AA436187_s_at	1	0.135516	1.7	-4.34	1.72	ITGAM
RC_N70038_at	1	0.225852	1.4	-4.51	1.72	SRRT
RC_H72371_at	1	0.226808	1.59	-4.52	1.72	Unk
RC_AA470084_at	1	0.071452	2.15	-4.14	1.71	Unk
RC_AA485253_s_at	1	0.187257	1.45	-4.45	1.71	UNK
RC_N63923_at	1	0.05607	2.17	-3.93	1.7	ATP13A3
RC_AA609438_at	1	0.073655	2.04	-4.07	1.7	Unk
RC_H51039_at	1	0.086284	2.18	-4.26	1.7	Unk
RC_H17948_s_at	1	0.135035	1.65	-4.32	1.7	DGCR9
RC_AA357159_i_at	1	0.167546	1.55	-4.41	1.7	PRMT9
RC_AA424534_at	1	0.220218	1.49	-4.5	1.7	NAALAD2
RC_AA282257_at	1	0.230691	1.57	-4.52	1.7	Unk
RC_AA400730_at	1	0.097766	1.84	-4.18	1.69	POU2F2
RC_AA286901_at	1	0.118731	1.84	-4.31	1.69	Unk
RC_N21321_i_at	1	0.119548	2.04	-4.39	1.69	Unk
RC_H10059_at	1	0.243902	1.25	-4.56	1.69	Unk
RC_R95924_s_at	1	0.261009	1.22	-4.57	1.68	TM4SF5
RC_W85729_at	1	0.325948	1.08	-4.62	1.68	Unk
RC_AA251547_at	1	0.276096	1.21	-4.57	1.67	Unk
RC_H15377_s_at	1	0.329763	1.09	-4.6	1.67	SLC25A29
RC_AA401695_at	1	0.141616	1.71	-4.36	1.66	LOC102724100
RC_N20119_s_at	1	0.238394	1.53	-4.52	1.66	C14orf37
RC_T15473_at	1	0.238394	1.53	-4.52	1.66	STMN3
RC_T33865_f_at	1	0.022636	2.78	-3.63	1.65	RNMT
RC_F09113_at	1	0.218544	1.36	-4.5	1.65	SOX11
RC_AA465189_at	1	0.240435	1.52	-4.52	1.65	LOC100129803
RC_AA429882_at	1	0.046628	2.25	-3.82	1.64	TRAPPC3
RC_N91948_at	1	0.064445	2.12	-4.01	1.64	NAA15
RC_F13689_at	1	0.397212	0.962	-4.62	1.64	WDFY1
RC_T26419_f_at	1	0.063632	2.07	-3.97	1.63	JKAMP
RC_AA349591_at	1	0.159106	1.63	-4.4	1.63	Unk
RC_AA412081_at	1	0.150858	1.83	-4.43	1.63	Unk
RC_AA435750_at	1	0.162619	1.57	-4.44	1.63	Unk
RC_AA251546_s_at	1	0.245619	1.26	-4.55	1.63	SLC15A2
RC_AA478557_at	1	0.247607	1.22	-4.6	1.63	Unk
RC_AA403151_at	1	0.435142	0.841	-4.7	1.63	Unk
RC_N58172_at	1	0.130907	1.64	-4.31	1.62	Unk
RC_W02072_r_at	1	0.156928	1.6	-4.39	1.62	TPRKB
RC_Z40307_s_at	1	0.161135	1.58	-4.39	1.62	TRIM66
RC_D51147_at	1	0.164925	1.6	-4.41	1.62	GPM6A
RC_W31389_at	1	0.251965	1.28	-4.54	1.62	Unk
RC_AA235118_at	1	0.227611	1.3	-4.53	1.61	CXCL16
RC_AA482030_at	1	0.008816	3.5	-3.39	1.6	Unk
RC_AA598520_at	1	0.167556	1.49	-4.41	1.6	Unk
RC_AA431478_at	1	0.556861	0.634	-4.7	1.6	ELAVL2
RC_H84980_s_at	1	0.023105	2.76	-3.61	1.59	TRIM11
RC_N25186_at	1	0.066516	2.28	-4.15	1.59	Unk
RC_AA609291_at	1	0.200947	1.49	-4.47	1.59	LOC100996345
RC_N56879_at	1	0.317048	1.07	-4.65	1.59	Unk
RC_N23730_s_at	1	0.046008	2.26	-3.82	1.58	FOS
RC_Z39591_at	1	0.065715	2.11	-4.02	1.58	LRRTM3
RC_AA398112_at	1	0.255406	1.46	-4.53	1.58	Unk
RC_F01750_at	1	0.255406	1.46	-4.53	1.58	RPUSD3
RC_AA621615_at	1	0.270859	1.3	-4.54	1.58	Unk
RC_AA620950_at	1	0.257863	1.22	-4.56	1.58	Unk
RC_AA598440_at	1	0.030069	2.67	-3.86	1.57	Unk
RC_AA425004_at	1	0.136819	1.66	-4.33	1.57	MYO9A
RC_AA394241_at	1	0.081803	2.01	-4.13	1.56	Unk
RC_AA429732_at	1	0.267647	1.21	-4.57	1.56	Unk
AFFX-CreX-5_st	1	0.320155	1.06	-4.66	1.56	Unk
RC_D59849_f_at	1	0.046756	2.45	-3.98	1.55	LMO4
RC_N32044_at	1	0.09473	1.95	-4.23	1.55	LOC100506530
RC_AA489767_at	1	0.136154	1.92	-4.42	1.55	Unk
RC_W81091_at	1	0.18506	1.51	-4.44	1.55	TPPP3
RC_AA402693_at	1	0.152244	1.59	-4.37	1.54	TP53I13
RC_AA435668_at	1	0.155813	1.6	-4.39	1.54	Unk
RC_AA347174_at	1	0.458998	0.796	-4.71	1.54	Unk
RC_AA609137_at	1	0.050649	2.23	-3.89	1.53	GGN
RC_AA365515_at	1	0.150228	1.55	-4.37	1.53	LONP2
RC_T96130_at	1	0.240632	1.35	-4.52	1.53	Unk
RC_AA620697_at	1	0.287948	1.2	-4.57	1.53	XAGE1B///XAGE1E
RC_AA405854_at	1	0.315555	1.13	-4.59	1.53	GRIP1
RC_N34825_s_at	1	0.389504	0.913	-4.69	1.53	ABHD12
RC_AA421307_at	1	0.145717	1.65	-4.42	1.52	Unk
RC_H23558_f_at	1	0.183156	1.44	-4.45	1.52	Unk
RC_AA620995_at	1	0.178867	1.59	-4.46	1.52	C15orf48
RC_AA453404_at	1	0.223554	1.33	-4.52	1.52	Unk
RC_H08174_at	1	0.064732	2.3	-4.25	1.51	ARSF
RC_AA490006_at	1	0.202633	1.49	-4.49	1.51	Unk
RC_T95280_r_at	1	0.225547	1.3	-4.54	1.51	ZNF384
RC_T58876_at	1	0.44856	0.829	-4.68	1.51	Unk
RC_AA400258_at	1	0.073472	1.99	-4.03	1.5	ERRFI1
RC_N66354_at	1	0.08071	1.98	-4.1	1.5	HUNK
RC_AA495836_at	1	0.149135	1.84	-4.43	1.5	Unk
RC_AA464522_at	1	0.245526	1.33	-4.53	1.5	PIF1
RC_AA433928_at	1	0.270406	1.17	-4.62	1.5	RCOR2
RC_AA405331_at	1	0.323786	1.05	-4.67	1.5	GOLGA5
RC_AA291259_at	1	0.531296	0.693	-4.68	1.5	GPR160
RC_AA399542_r_at	1	0.185059	-1.46	-4.44	-1.5	PIN1
YEL019c/MMS21_at	1	0.274925	-1.39	-4.54	-1.5	Unk
RC_N73529_at	1	0.307509	-1.11	-4.62	-1.5	Unk
RC_AA435500_s_at	1	0.416133	-0.878	-4.69	-1.5	TRAPPC10
RC_AA188691_at	1	0.461144	-0.804	-4.69	-1.5	TMEM178B
RC_AA485421_i_at	1	0.093667	-2.02	-4.24	-1.51	Unk
RC_H71638_s_at	1	0.272482	-1.39	-4.54	-1.51	FCER1G
RC_N34387_at	1	0.307873	-1.15	-4.58	-1.51	Unk
RC_AA412295_at	1	0.029801	-2.55	-3.66	-1.52	Unk
RC_AA262256_at	1	0.14069	-1.61	-4.34	-1.52	Unk
RC_AA167500_at	1	0.162421	-1.51	-4.4	-1.52	Unk
RC_AA404500_at	1	0.17231	-1.48	-4.43	-1.52	FST
RC_D59733_f_at	1	0.210227	-1.37	-4.49	-1.52	Unk
RC_AA495809_at	1	0.401539	-0.925	-4.65	-1.52	Unk
RC_T91295_at	1	0.122763	-1.68	-4.28	-1.53	Unk
RC_AA435702_at	1	0.268622	-1.41	-4.54	-1.53	Unk
RC_Z40625_at	1	0.274669	-1.21	-4.56	-1.53	Unk
RC_AA190884_at	1	0.529338	-0.696	-4.68	-1.53	SLC39A9
RC_AA460147_at	1	0.095024	-1.85	-4.16	-1.54	Unk
RC_AA417104_at	1	0.213502	-1.45	-4.5	-1.54	CXorf51A
RC_H45987_s_at	1	0.265245	-1.42	-4.54	-1.54	KCNQ2
RC_H24077_at	1	0.254546	-1.22	-4.58	-1.54	ZXDC
RC_AA421133_at	1	0.0548	-2.16	-3.9	-1.55	Unk
RC_AA251289_at	1	0.109338	-1.79	-4.23	-1.55	CBLB
RC_T89703_at	1	0.147986	-1.84	-4.43	-1.55	RBM8A
RC_AA398640_at	1	0.022755	-2.85	-3.68	-1.56	Unk
RC_AA282238_at	1	0.03607	-2.55	-3.84	-1.56	PNPLA2
RC_R53966_s_at	1	0.061779	-2.25	-4.06	-1.56	CHN1
RC_AA287022_s_at	1	0.105414	-1.81	-4.22	-1.56	TK1
RC_T48980_s_at	1	0.104894	-1.88	-4.24	-1.56	CERS2
AFFX-LysX-3_at	1	0.142553	-1.64	-4.35	-1.56	Unk
RC_AA365566_at	1	0.16589	-1.5	-4.41	-1.56	EFHD2
RC_AA312946_s_at	1	0.266642	-1.19	-4.6	-1.56	TP53INP1
RC_H05626_at	1	0.090176	-2.05	-4.23	-1.57	KCNA2
RC_AA180332_at	1	0.11445	-1.95	-4.32	-1.57	CUL4A
RC_R02003_r_at	1	0.154673	-1.53	-4.38	-1.57	PROSER2
RC_AA172076_at	1	0.364111	-1.01	-4.63	-1.57	TMC5
RC_W70074_at	1	0.046914	-2.37	-3.93	-1.58	LOC727869
RC_R93082_at	1	0.151184	-1.72	-4.39	-1.58	Unk
RC_AA287933_at	1	0.204715	-1.48	-4.47	-1.58	ATAD2
RC_AA405500_at	1	0.255406	-1.46	-4.53	-1.58	LECT1
RC_AA419198_at	1	0.255406	-1.46	-4.53	-1.58	ITGB8
RC_AA428450_at	1	0.255406	-1.46	-4.53	-1.58	RHEB
RC_AA285048_s_at	1	0.001489	-4.26	-2.39	-1.59	DCAF8
RC_AA621639_at	1	0.147431	-1.64	-4.36	-1.59	ZIC4
RC_AA406296_at	1	0.150265	-1.63	-4.38	-1.59	Unk
RC_AA347163_at	1	0.170155	-1.48	-4.42	-1.59	Unk
RC_N50928_s_at	1	0.187548	-1.47	-4.45	-1.59	SYT6
RC_AA401084_at	1	0.226264	-1.34	-4.51	-1.59	MVK
RC_AA235054_at	1	0.382821	-0.935	-4.68	-1.59	CARMN
RC_AA426056_at	1	0.474318	-0.767	-4.72	-1.59	Unk
RC_H69733_f_at	1	0.044741	-2.28	-3.8	-1.6	RNMT
TNFa_at	1	0.166322	-1.53	-4.41	-1.6	Tnf
RC_AA398116_at	1	0.035308	-2.45	-3.73	-1.61	CSNK1G3
RC_AA417213_at	1	0.093013	-1.85	-4.15	-1.61	STARD13-AS
RC_H09541_at	1	0.144614	-1.66	-4.35	-1.61	RNF175
RC_AA488892_at	1	0.199695	-1.41	-4.47	-1.61	Unk
RC_AA609839_at	1	0.218237	-1.36	-4.5	-1.61	Unk
RC_AA258311_at	1	0.251624	-1.31	-4.53	-1.61	FAM102B
RC_AA449847_at	1	0.280515	-1.2	-4.57	-1.61	PLEKHA8///PLEKHA8P1
RC_AA437309_at	1	0.397186	-0.917	-4.67	-1.61	Unk
RC_H97587_s_at	1	0.009587	-3.23	-3.2	-1.62	EDNRB
RC_AA283002_at	1	0.016565	-2.85	-3.35	-1.62	ZSCAN26
RC_AA488072_s_at	1	0.068995	-2.05	-4.02	-1.62	ANKRD1
RC_AA620873_at	1	0.066116	-2.05	-3.99	-1.63	PREPL
RC_AA399969_at	1	0.083773	-2.04	-4.19	-1.63	LOC100505515
RC_T23594_at	1	0.055313	-2.18	-3.93	-1.64	CPNE4
RC_AA243157_at	1	0.142287	-1.62	-4.34	-1.64	SNX5
RC_AA451888_at	1	0.30595	-1.15	-4.58	-1.64	SYTL4
RC_N58523_at	1	0.330802	-1.02	-4.7	-1.64	Unk
RC_AA386255_at	1	0.520561	-0.686	-4.75	-1.64	Unk
RC_AA399166_at	1	0.154995	-1.53	-4.38	-1.65	NOP9
RC_AA426411_s_at	1	0.207625	-1.38	-4.49	-1.65	PTPN6
RC_AA487301_at	1	0.494627	-0.76	-4.66	-1.65	Unk
RC_AA405664_at	1	0.029655	-2.61	-3.7	-1.66	LOC100507384
RC_AA243862_at	1	0.073337	-2.08	-4.09	-1.66	Unk
RC_AA487606_at	1	0.096744	-1.82	-4.16	-1.66	Unk
RC_T17440_f_at	1	0.103589	-1.85	-4.22	-1.66	FER
RC_AA457377_at	1	0.114597	-1.76	-4.25	-1.66	AIPL1
RC_AA398883_s_at	1	0.1496	-1.84	-4.43	-1.66	SERPINB3
RC_AA197307_at	1	0.30007	-1.11	-4.63	-1.66	Unk
RC_N22508_at	1	0.112344	-1.75	-4.24	-1.67	SCAF11
RC_AA219304_s_at	1	0.201762	-1.49	-4.49	-1.67	A2M
RC_AA419226_at	1	0.218964	-1.39	-4.5	-1.67	Unk
RC_AA436819_at	1	0.241322	-1.35	-4.53	-1.67	ADAMTS18
RC_AA291389_at	1	0.299107	-1.12	-4.62	-1.67	IRF9
RC_AA233998_s_at	1	0.032926	-2.49	-3.7	-1.68	HERC2
RC_Z40324_s_at	1	0.023112	-2.95	-3.76	-1.68	SAMD14
RC_AA287054_at	1	0.076725	-1.96	-4.06	-1.68	Unk
RC_AA398379_at	1	0.112951	-1.75	-4.24	-1.68	Unk
RC_AA609633_at	1	0.078217	-2.27	-4.23	-1.69	Unk
RC_AA470144_at	1	0.144416	-1.76	-4.42	-1.69	Unk
RC_AA297532_f_at	1	0.13924	-1.9	-4.42	-1.69	LYVE1
RC_W86892_at	1	0.186722	-1.51	-4.45	-1.69	Unk
RC_AA406070_at	1	0.094987	-2.1	-4.28	-1.7	Unk
RC_N38959_r_at	1	0.182529	-1.57	-4.44	-1.7	CCT2
RC_D51285_s_at	1	0.181295	-1.66	-4.47	-1.7	SLC1A2
RC_H23538_at	1	0.452997	-0.798	-4.73	-1.7	PSMA1
RC_AA399579_s_at	1	0.092425	-2.03	-4.24	-1.71	ADAM2
RC_N24593_at	1	0.152645	-1.55	-4.37	-1.71	LOC643085
RC_AA398382_at	1	0.115892	-2.07	-4.39	-1.71	Unk
RC_AA479078_at	1	0.179433	-1.45	-4.44	-1.71	MEIS2
RC_AA179334_s_at	1	0.237134	-1.3	-4.53	-1.71	CASP9
RC_AA481773_at	1	0.267682	-1.26	-4.55	-1.71	Unk
RC_R40891_f_at	1	0.306536	-1.19	-4.57	-1.71	2020-09-07
RC_AA296015_at	1	0.137074	-1.64	-4.33	-1.72	Unk
RC_AA457298_s_at	1	0.20009	-1.57	-4.49	-1.72	CRYGC
RC_H89742_at	1	0.253691	-1.22	-4.57	-1.72	Unk
RC_AA423888_at	1	0.588813	-0.593	-4.7	-1.72	TMEM206
RC_N52764_at	1	0.042285	-2.44	-3.89	-1.73	FAM107B
RC_H41255_at	1	0.04611	-2.33	-3.9	-1.73	FAM131B
RC_AA620709_at	1	0.214889	-1.37	-4.49	-1.73	GPCPD1
RC_AA211883_at	1	0.224223	-1.6	-4.51	-1.73	BBIP1
RC_AA426377_at	1	0.261389	-1.28	-4.54	-1.73	Unk
RC_W63783_at	1	0.012005	-3.29	-3.48	-1.74	HAPLN4
RC_R27016_s_at	1	0.04294	-2.51	-3.95	-1.74	MARCKS
RC_N22401_at	1	0.092781	-1.92	-4.21	-1.74	Unk
RC_AA400189_at	1	0.137684	-1.61	-4.33	-1.74	PACRGL
RC_AA486071_at	1	0.290497	-1.24	-4.56	-1.74	Unk
RC_AA609177_at	1	0.294831	-1.18	-4.57	-1.74	PCCA
RC_AA194851_at	1	0.4168	-0.877	-4.69	-1.74	Unk
RC_AA490886_at	1	0.059843	-2.36	-4.23	-1.75	ZNF438
RC_N67105_at	1	0.03609	-2.75	-4.14	-1.76	AVPR1A
RC_AA610081_at	1	0.220487	-1.38	-4.5	-1.76	Unk
RC_AA406161_at	1	0.218887	-1.62	-4.51	-1.76	FSIP2
RC_N65982_at	1	0.046036	-2.38	-3.92	-1.77	Unk
RC_AA214539_i_at	1	0.09942	-2.22	-4.36	-1.77	TIA1
RC_W46994_at	1	0.122767	-2.02	-4.4	-1.77	Unk
RC_N34870_at	1	0.278044	-1.28	-4.55	-1.77	Unk
RC_W69567_at	1	0.063445	-2.07	-3.97	-1.78	POLL
RC_W85809_at	1	0.214494	-1.65	-4.51	-1.78	MTURN
RC_AA398261_at	1	0.385043	-0.99	-4.62	-1.78	BCAP29
RC_AA279937_at	1	0.009445	-3.63	-3.53	-1.79	BRAF
RC_AA489631_at	1	0.205139	-1.48	-4.47	-1.79	SNX20
RC_R40759_at	1	0.21195	-1.38	-4.49	-1.79	Unk
RC_AA416609_at	1	0.213714	-1.65	-4.51	-1.79	Unk
RC_W94594_at	1	0.280075	-1.2	-4.57	-1.79	SMCR6
RC_AA287380_at	1	0.013109	-3.59	-3.78	-1.8	Unk
RC_AA446190_at	1	0.098184	-1.93	-4.24	-1.8	Unk
RC_AA448173_at	1	0.128351	-1.86	-4.35	-1.8	Unk
RC_AA398209_at	1	0.170569	-1.57	-4.42	-1.81	LINC01206
RC_AA621025_at	1	0.210273	-1.67	-4.5	-1.81	Unk
RC_AA490340_at	1	0.000182	-5.9	-2	-1.82	Unk
RC_AA479195_at	1	0.105742	-1.84	-4.23	-1.82	Unk
RC_R96499_at	1	0.211984	-1.36	-4.5	-1.82	Unk
RC_AA487498_at	1	0.207214	-1.68	-4.5	-1.82	Unk
RC_AA454182_at	1	0.471265	-0.773	-4.68	-1.82	ANKAR
RC_N22291_at	1	0.098579	-1.92	-4.22	-1.83	Unk
RC_AA490858_at	1	0.025931	-2.63	-3.6	-1.84	RAB3IP
RC_AA349797_at	1	0.05581	-2.55	-4.16	-1.84	Unk
RC_AA347417_at	1	0.129432	-1.7	-4.31	-1.84	Unk
RC_T51856_at	1	0.204244	-1.7	-4.5	-1.84	GRPEL1
RC_AA453432_s_at	1	0.192201	-1.39	-4.48	-1.85	PAFAH1B1
RC_AA521091_at	1	0.203079	-1.7	-4.5	-1.85	ZBTB44
RC_AA427882_at	1	0.254484	-1.36	-4.53	-1.85	Unk
RC_AA504349_at	1	0.161073	-1.52	-4.4	-1.86	YBX2
RC_AA417027_at	1	0.169814	-1.48	-4.42	-1.86	2020-03-08
RC_AA424877_at	1	0.114218	-1.76	-4.26	-1.87	LOC101929977
RC_AA452029_at	1	0.320584	-1.09	-4.61	-1.87	TMEM232
RC_AA477466_f_at	1	0.321225	-1.09	-4.61	-1.87	PCGF2
RC_AA451694_at	1	0.217907	-1.33	-4.51	-1.88	Unk
RC_AA479285_at	1	0.390981	-0.976	-4.62	-1.88	Unk
RC_AA291153_at	1	0.032931	-2.45	-3.66	-1.89	ZEB1-AS1
RC_AA299564_at	1	0.19544	-1.75	-4.49	-1.89	Unk
RC_AA461044_at	1	0.19544	-1.75	-4.49	-1.89	Unk
RC_AA426058_at	1	0.371507	-1.02	-4.61	-1.89	Unk
RC_AA430063_at	1	0.06391	-2.23	-4.23	-1.9	ZBBX
RC_D60057_at	1	0.150293	-1.6	-4.37	-1.9	Unk
RC_AA398691_at	1	0.191033	-1.41	-4.47	-1.9	CEP164
RC_T85373_at	1	0.409413	-0.908	-4.66	-1.9	Unk
RC_AA398556_at	1	0.006678	-3.7	-3.32	-1.91	KIAA1257
RC_AA609310_at	1	0.068096	-2.03	-4	-1.91	Unk
RC_AA447666_s_at	1	0.088565	-2.33	-4.35	-1.91	CENPF
RC_R11131_at	1	0.057169	-2.24	-4	-1.92	Unk
RC_H57709_s_at	1	0.171365	-1.49	-4.42	-1.92	RPL31
RC_T99196_s_at	1	0.191442	-1.77	-4.49	-1.92	SLC36A1
RC_H78003_f_at	1	0.544005	-0.67	-4.68	-1.92	IYD
RC_AA358738_at	1	0.070225	-2.16	-4.11	-1.93	TMEFF2
RC_H71230_at	1	0.131313	-1.67	-4.31	-1.93	NUFIP2
RC_AA621523_at	1	0.100818	-2.21	-4.37	-1.95	RASEF
RC_AA227849_at	1	0.14423	-1.7	-4.37	-1.95	Unk
RC_AA398089_at	1	0.037596	-2.52	-3.85	-1.96	Unk
RC_AA621457_at	1	0.092235	-1.87	-4.15	-1.96	LIM2
RC_AA425403_at	1	0.096301	-1.83	-4.16	-1.96	Unk
RC_AA490882_s_at	1	0.243494	-1.34	-4.53	-1.96	RC3H2
RC_AA398410_at	1	0.051631	-2.62	-4.23	-1.97	HSF2BP
RC_R49620_at	1	0.127029	-1.79	-4.33	-1.97	Unk
RC_R85481_at	1	0.146246	-1.65	-4.37	-1.98	SUGT1
RC_AA427571_at	1	0.276489	-1.21	-4.57	-1.98	ERICH1
RC_AA609097_at	1	0.012827	-3.24	-3.61	-1.99	Unk
RC_F09208_s_at	1	0.034743	-2.57	-3.83	-1.99	MLLT3
RC_AA443930_at	1	0.067405	-2.27	-4.15	-2	Unk
RC_AA223246_at	1	0.173418	-1.56	-4.42	-2	Unk
RC_AA621183_at	1	0.184641	-1.64	-4.47	-2	SLC5A3
RC_N34891_at	1	0.331025	-1.09	-4.6	-2	PPRC1
RC_AA449449_at	1	0.094526	-2.27	-4.36	-2.02	Unk
RC_AA421719_at	1	0.136234	-1.81	-4.37	-2.02	Unk
RC_AA348419_s_at	1	0.189904	-1.49	-4.45	-2.02	ZBBX
RC_R10390_at	1	0.354665	-0.996	-4.62	-2.02	Unk
RC_AA454149_at	1	0.128719	-1.97	-4.41	-2.03	Unk
RC_AA461537_at	1	0.1645	-1.75	-4.45	-2.03	Unk
RC_AA421048_at	1	0.271764	-1.25	-4.55	-2.03	Unk
RC_AA236866_at	1	0.321404	-1.09	-4.61	-2.03	TMEM267
RC_W85888_at	1	0.052392	-2.19	-3.88	-2.04	SYAP1
RC_R32377_at	1	0.078569	-2.26	-4.23	-2.04	STX3
RC_R69346_at	1	0.123214	-2.01	-4.4	-2.04	Unk
RC_AA411429_s_at	1	0.183736	-1.46	-4.44	-2.04	TBL2
RC_AA456048_at	1	0.215551	-1.33	-4.52	-2.04	UBXN2B
RC_R77764_at	1	0.051232	-2.38	-4.04	-2.05	Unk
RC_AA599014_at	1	0.046971	-2.55	-4.06	-2.05	LOC257152
RC_H80107_at	1	0.167172	-1.73	-4.45	-2.05	RNF139-AS1
RC_AA478486_at	1	0.009934	-3.42	-3.43	-2.06	KIAA0368
RC_AA437287_at	1	0.071383	-2.1	-4.08	-2.06	TMCO2
RC_AA412708_at	1	0.069673	-2.57	-4.31	-2.06	Unk
RC_AA397915_s_at	1	0.039542	-2.43	-3.81	-2.08	CHKA
RC_C21337_at	1	0.030766	-3.09	-4.05	-2.08	TXNDC9
RC_C21238_at	1	0.077985	-2.16	-4.19	-2.08	TMEM141
RC_AA478537_at	1	0.077511	-2.27	-4.23	-2.08	Unk
RC_AA504125_s_at	1	0.094489	-2.27	-4.36	-2.08	Unk
RC_AA434257_at	1	0.041012	-2.65	-4.02	-2.09	ZNF726
RC_R78506_at	1	0.043108	-2.78	-4.2	-2.09	Unk
RC_AA398632_at	1	0.119305	-1.7	-4.26	-2.09	Unk
RC_AA426374_f_at	1	0.288749	-1.14	-4.61	-2.09	TUBA3D///TUBA3C
RC_AA432136_at	1	0.060921	-2.12	-3.97	-2.1	PUS3
RC_AA450368_at	1	0.049953	-2.4	-4.03	-2.1	Unk
RC_AA416540_at	1	0.0151	-3.47	-3.8	-2.11	Unk
RC_AA454747_at	1	0.10941	-1.99	-4.36	-2.11	RAB3GAP2
RC_AA234360_at	1	0.182643	-1.65	-4.47	-2.11	FN1
RC_AA177105_at	1	0.056478	-2.54	-4.24	-2.13	SLC25A15
RC_AA400272_at	1	0.063518	-2.67	-4.3	-2.13	Unk
RC_AA608824_at	1	0.18747	-1.55	-4.47	-2.13	ZNF493
RC_AA443320_at	1	0.004281	-4.28	-3.45	-2.14	LOC440982
RC_AA187979_at	1	0.06881	-2.05	-4.02	-2.14	SETDB2
RC_H97744_s_at	1	0.034511	-2.79	-3.98	-2.15	CORO1A
RC_AA423835_at	1	0.177872	-1.59	-4.46	-2.15	Unk
RC_AA489677_at	1	0.338878	-1.07	-4.6	-2.15	KMT2E
RC_AA412494_at	1	0.078662	-1.95	-4.07	-2.16	Unk
RC_AA454665_at	1	0.102624	-2.04	-4.3	-2.16	Unk
RC_AA287345_s_at	1	0.156288	-2	-4.47	-2.16	BLZF1
RC_AA417263_at	1	0.15667	-1.99	-4.47	-2.16	Unk
RC_AA448281_at	1	0.186037	-1.51	-4.47	-2.16	TPPP2
RC_T78015_at	1	0.061904	-2.46	-4.18	-2.17	MITD1
RC_N35220_at	1	0.069191	-2.58	-4.31	-2.17	CREBRF
RC_AA279396_at	1	0.155481	-2	-4.46	-2.17	TEX9
RC_H23556_at	1	0.155481	-2	-4.46	-2.17	ZNF566
RC_AA448004_at	1	0.031623	-2.63	-3.79	-2.18	Unk
RC_AA284990_at	1	0.031994	-2.62	-3.87	-2.18	GPATCH2L
RC_AA609720_at	1	0.05484	-2.57	-4.16	-2.18	POM121L8P
RC_AA424180_at	1	0.077045	-2.47	-4.33	-2.18	EFCAB7
RC_AA429885_at	1	0.229713	-1.39	-4.52	-2.18	Unk
RC_AA443794_at	1	0.327322	-1.13	-4.58	-2.18	Unk
RC_N34524_at	1	0.055025	-2.57	-4.16	-2.19	Unk
RC_AA496965_s_at	1	0.229252	-1.31	-4.52	-2.19	GYPA
RC_AA400474_at	1	0.151574	-2.03	-4.46	-2.2	ZPBP
RC_AA496024_at	1	0.152211	-2.03	-4.46	-2.2	C8orf48
RC_AA609295_at	1	0.065763	-2.15	-4.05	-2.22	Unk
RC_AA290862_f_at	1	0.069883	-2.16	-4.11	-2.22	NPEPL1
RC_AA401912_at	1	0.057004	-2.78	-4.29	-2.22	PCDH7
RC_AA454186_at	1	0.189447	-1.54	-4.47	-2.22	Unk
RC_R42278_at	1	0.274135	-1.21	-4.56	-2.22	Unk
RC_AA454641_at	1	0.065006	-2.64	-4.3	-2.23	CD44
RC_AA419225_at	1	0.096694	-2.25	-4.36	-2.23	Unk
RC_H15677_s_at	1	0.171423	-1.54	-4.41	-2.23	PPP2R2B
RC_AA421266_at	1	0.213375	-1.51	-4.5	-2.23	WDR5
RC_AA406081_at	1	0.06082	-2.71	-4.3	-2.24	EIF4A2
RC_AA424884_at	1	0.013562	-3.1	-3.41	-2.25	ANAPC7
RC_AA608629_at	1	0.059522	-2.17	-3.98	-2.25	SRRM4
RC_AA412003_at	1	0.08252	-2.22	-4.31	-2.25	Unk
RC_AA455133_at	1	0.244054	-1.34	-4.52	-2.25	BAG1
RC_R97040_at	1	0.002265	-4.13	-2.69	-2.26	Unk
RC_R71383_s_at	1	0.144351	-2.09	-4.46	-2.26	IGFBP5
RC_AA441915_at	1	0.368608	-0.998	-4.62	-2.26	Unk
RC_AA431289_at	1	0.007588	-3.8	-3.48	-2.28	GPATCH2
RC_AA291395_at	1	0.050924	-2.23	-3.89	-2.28	Unk
RC_AA350541_s_at	1	0.037463	-2.46	-3.79	-2.29	Unk
RC_AA424068_at	1	0.141585	-2.11	-4.45	-2.29	SART1
RC_AA399555_at	1	0.214046	-1.4	-4.49	-2.29	Unk
RC_AA504115_at	1	0.163254	-1.57	-4.4	-2.3	ULK2
RC_R02003_i_at	1	0.018796	-3.28	-3.85	-2.31	PROSER2
RC_AA459851_at	1	0.08537	-2.09	-4.3	-2.31	Unk
RC_AA234060_at	1	0.144537	-1.63	-4.35	-2.31	Unk
RC_AA621373_at	1	0.08867	-1.9	-4.13	-2.32	Unk
RC_AA621597_at	1	0.178943	-1.51	-4.44	-2.32	SC5D
RC_AA195520_s_at	1	0.137823	-2.14	-4.45	-2.32	Unk
RC_AA280511_at	1	0.137823	-2.14	-4.45	-2.32	UCHL5
RC_H03348_at	1	0.137823	-2.14	-4.45	-2.32	CLDN1
RC_N64144_at	1	0.137823	-2.14	-4.45	-2.32	Unk
RC_AA284968_s_at	1	0.069995	-2.57	-4.31	-2.33	RALGPS1
RC_AA400007_at	1	0.230556	-1.45	-4.51	-2.33	FGF12
RC_AA461515_at	1	0.020785	-2.77	-3.51	-2.34	ST7-OT4
RC_AA417369_at	1	0.042819	-2.38	-3.87	-2.34	CYP3A43
RC_T94409_at	1	0.041482	-2.82	-4.1	-2.34	Unk
RC_H12771_at	1	0.111091	-1.97	-4.36	-2.34	Unk
RC_H37909_at	1	0.077421	-1.98	-4.07	-2.35	THTPA
RC_AA349631_at	1	0.141423	-1.67	-4.35	-2.35	Unk
RC_AA417211_at	1	0.277816	-1.28	-4.55	-2.35	CACNA1C-IT3
RC_AA406213_s_at	1	0.004348	-4.02	-3.35	-2.36	Unk
RC_AA234992_at	1	0.143228	-1.88	-4.42	-2.36	GRHL1
IKAROS_at	1	0.190322	-1.44	-4.46	-2.37	Ikzf1
RC_N27280_s_at	1	0.042393	-2.8	-4.2	-2.38	GPR137
RC_AA456293_at	1	0.283523	-1.17	-4.57	-2.38	TMEM74
RC_AA243588_at	1	0.092931	-2.12	-4.33	-2.39	Unk
RC_T97900_at	1	0.31731	-1.16	-4.58	-2.39	WHSC1L1
RC_W69106_at	1	0.468568	-0.811	-4.65	-2.4	CBX3
RC_C21124_at	1	0.078211	-2.27	-4.23	-2.41	Unk
RC_N51342_at	1	0.061001	-2.26	-4.09	-2.45	QTRT2
RC_AA398074_at	1	0.123969	-2.27	-4.44	-2.46	POGK
RC_AA476293_at	1	0.123969	-2.27	-4.44	-2.46	RNF44
RC_T95850_at	1	0.123969	-2.27	-4.44	-2.46	Unk
RC_W80739_f_at	1	0.018861	-3.57	-3.97	-2.47	PARVA
RC_AA342526_at	1	0.067237	-2.39	-4.2	-2.47	Unk
RC_N81144_at	1	0.22683	-1.4	-4.51	-2.47	LTA4H
RC_AA453603_at	1	0.050929	-2.63	-4.14	-2.49	Unk
RC_W43028_at	1	0.072498	-2.53	-4.32	-2.49	TERF2IP
RC_R07499_at	1	0.033855	-2.67	-3.88	-2.51	ZNF551
RC_AA621785_at	1	0.07849	-2.15	-4.19	-2.51	BBOF1
RC_AA412462_at	1	0.005451	-3.57	-2.99	-2.52	LOC101929282
RC_AA398212_at	1	0.14316	-1.7	-4.37	-2.54	FAM225B
RC_AA400740_at	1	0.0275	-3.2	-4.14	-2.55	CCDC155
RC_AA398660_at	1	0.215994	-1.5	-4.5	-2.55	ELMOD2
RC_AA452869_at	1	0.126533	-1.75	-4.32	-2.57	ADGRB2
RC_W35362_at	1	0.09955	-2.06	-4.34	-2.58	LOC105373378
RC_AA425295_at	1	0.112829	-2.38	-4.43	-2.58	Unk
RC_AA450252_at	1	0.112829	-2.38	-4.43	-2.58	Unk
RC_AA243023_at	1	0.039942	-2.42	-3.84	-2.62	NCAM2
RC_AA252606_i_at	1	0.225433	-1.4	-4.51	-2.62	IFI16
RC_AA416795_at	1	0.016047	-3.09	-3.57	-2.63	Unk
RC_AA425374_at	1	0.08738	-2.01	-4.18	-2.63	SLC38A1
RC_AA431725_at	1	0.078601	-2.45	-4.33	-2.64	Unk
RC_R87662_at	1	0.089789	-2.05	-4.23	-2.66	Unk
RC_AA486059_at	1	0.218007	-1.5	-4.5	-2.67	Unk
RC_N22104_at	1	0.108347	-1.91	-4.28	-2.68	Unk
RC_AA621262_at	1	0.010916	-3.35	-3.45	-2.69	Unk
RC_R44886_at	1	0.019882	-2.94	-3.73	-2.69	Unk
RC_D60302_at	1	0.149303	-1.63	-4.38	-2.69	MEX3A
RC_AA400795_at	1	0.228975	-1.39	-4.5	-2.69	Unk
RC_W81235_f_at	1	0.047057	-2.54	-4.06	-2.7	SHC1
RC_AA419402_at	1	0.085815	-2.19	-4.32	-2.7	Unk
RC_AA428657_at	1	0.103687	-2.49	-4.42	-2.7	PRSS58
RC_AA252994_at	1	0.010271	-3.81	-3.73	-2.78	BIRC5
RC_R82855_at	1	0.0335	-3.38	-4.23	-2.79	FBXL3
RC_AA216436_at	1	0.145933	-1.86	-4.43	-2.79	BBS10
RC_AA398671_at	1	0.260578	-1.34	-4.54	-2.79	LINC00347
RC_AA411664_at	1	0.096057	-2.59	-4.41	-2.81	Unk
RC_AA479193_at	1	0.095345	-2.6	-4.41	-2.82	Unk
RC_AA234916_at	1	0.043906	-2.6	-4.04	-2.83	AK4P3///AK4
RC_AA412441_at	1	0.034087	-3	-4.17	-2.85	Unk
RC_H97808_at	1	0.029211	-3.55	-4.21	-2.86	NANOS1
RC_AA496968_at	1	0.177605	-1.54	-4.46	-2.86	LRRC8C
RC_AA398246_at	1	0.005607	-4.94	-3.82	-2.87	KIAA1210
RC_W37759_at	1	0.091635	-2.65	-4.41	-2.87	ARHGEF37
RC_AA350049_s_at	1	0.136625	-1.7	-4.33	-2.89	PFKP
RC_W15284_at	1	0.112978	-1.96	-4.37	-2.91	ZNF557
RC_R21543_at	1	0.014661	-3.29	-3.64	-2.98	Unk
RC_AA426068_at	1	0.104757	-2.02	-4.35	-3	LOC102723322
RC_AA258872_at	1	0.065816	-2.63	-4.31	-3.04	Unk
RC_AA251268_at	1	0.080773	-2.82	-4.4	-3.06	Unk
RC_N50846_at	1	0.077104	-2.01	-4.1	-3.12	ADSS
RC_AA418028_at	1	0.077373	-2.88	-4.4	-3.12	LINC00968
RC_T16807_at	1	0.015521	-3.45	-3.81	-3.14	DNAJC6
RC_T97723_at	1	0.021165	-2.9	-3.66	-3.17	Unk
RC_R39120_s_at	1	0.003581	-5.53	-3.78	-3.17	Unk
RC_AA347009_at	1	0.075035	-2.92	-4.39	-3.17	CBX2
RC_AA399523_at	1	0.075035	-2.92	-4.39	-3.17	CTAGE1
RC_AA598736_at	1	0.075035	-2.92	-4.39	-3.17	Unk
RC_AA490486_at	1	0.065342	-2.29	-4.14	-3.19	LINC01355
RC_AA609746_at	1	0.02158	-3	-3.8	-3.2	Unk
RC_T03887_f_at	1	0.090876	-2.04	-4.32	-3.2	CLDN1
RC_AA211158_at	1	0.018422	-3.59	-3.97	-3.24	NT5C3A
RC_AA342679_at	1	0.117634	-1.93	-4.38	-3.24	Unk
RC_T54672_at	1	0.014484	-3.3	-3.71	-3.27	SOS1-IT1
RC_AA476762_at	1	0.070178	-3.02	-4.39	-3.27	MRPL43
RC_T03342_s_at	1	0.419626	-0.912	-4.63	-3.27	GFRA2
RC_AA262895_s_at	1	0.012228	-3.66	-3.76	-3.28	CDC42BPA
RC_AA262243_at	1	0.012363	-3.65	-3.77	-3.29	Unk
RC_C20945_at	1	0.014931	-3.81	-3.94	-3.3	DNPEP
RC_AA436251_f_at	1	0.018847	-4.11	-4.18	-3.31	Unk
RC_AA227469_at	1	0.225257	-1.4	-4.5	-3.31	Unk
RC_R48169_f_at	1	0.068018	-3.06	-4.39	-3.32	UBE2Q1
RC_AA321841_s_at	1	0.164011	-1.75	-4.45	-3.32	PLXNA3
RC_T87905_at	1	0.026102	-3.01	-3.92	-3.38	Unk
RC_R68987_at	1	0.065061	-3.13	-4.38	-3.39	Unk
RC_AA609848_at	1	0.030436	-3.1	-4.05	-3.41	LOC100507291
RC_AA398170_at	1	0.005954	-4.86	-3.83	-3.42	PRSS38
RC_AA429279_at	1	0.007543	-4.58	-4	-3.44	LOC441204
RC_AA283905_at	1	0.035207	-2.97	-4.17	-3.46	IKZF3
RC_AA398128_at	1	0.03384	-3.37	-4.23	-3.46	Unk
RC_T11449_at	1	0.060765	-3.23	-4.38	-3.5	Unk
RC_R06764_s_at	1	0.0588	-3.28	-4.38	-3.56	APOB
RC_AA458654_at	1	0.038413	-2.89	-4.18	-3.57	Unk
RC_AA311972_at	1	0.051973	-2.47	-4.08	-3.58	ARSJ
RC_N33213_at	1	0.057792	-3.31	-4.37	-3.58	Unk
RC_N70699_at	1	0.119188	-1.92	-4.38	-3.65	Unk
RC_R61740_f_at	1	0.018847	-2.98	-3.62	-3.68	RGS12
RC_AA609467_at	1	0.054664	-3.39	-4.37	-3.68	Unk
RC_AA608810_at	1	0.085356	-2.37	-4.34	-3.72	Unk
RC_T57805_at	1	0.123702	-2.01	-4.4	-3.73	ROCK1
RC_AA299784_at	1	0.0528	-3.45	-4.37	-3.74	Unk
RC_F03238_at	1	0.105315	-2.02	-4.3	-3.75	Unk
RC_AA486420_at	1	0.097688	-1.99	-4.33	-3.75	Unk
RC_AA435889_at	1	0.05225	-3.46	-4.37	-3.75	LOC729800
RC_AA371604_at	1	0.047398	-2.54	-4.06	-3.77	ROCK1
RC_AA397523_at	1	0.050683	-3.51	-4.37	-3.81	Unk
RC_AA262235_at	1	0.018514	-2.99	-3.71	-3.87	INTS6
RC_T17374_at	1	0.048318	-3.59	-4.36	-3.89	OLA1
RC_Z40710_at	1	0.033165	-3.39	-4.23	-3.9	GDAP1
RC_AA192157_at	1	0.047682	-3.61	-4.36	-3.91	Unk
RC_W76540_at	1	0.01135	-4.84	-4.14	-3.92	TMEM87A
RC_AA293518_at	1	0.116242	-1.94	-4.37	-3.98	CHD6
RC_AA169224_at	1	0.034045	-3.36	-4.23	-4.02	Unk
RC_AA411350_at	1	0.042808	-3.1	-4.25	-4.02	KCTD17
RC_AA411996_at	1	0.018479	-3.12	-4	-4.2	Unk
RC_AA428685_at	1	0.003415	-5.59	-3.95	-4.29	ZDHHC8
RC_AA620840_at	1	0.037713	-4.01	-4.35	-4.35	Unk
RC_AA405662_at	1	0.036812	-4.05	-4.35	-4.39	MEX3B
RC_W46320_s_at	1	0.01433	-4.49	-4.16	-4.45	VDR
RC_Z38423_at	1	0.034421	-4.17	-4.35	-4.52	ESYT2
RC_AA250763_at	1	0.042426	-2.8	-4.2	-4.6	Unk
RC_AA609887_at	1	0.001348	-5.33	-3.16	-4.63	ELAC1
RC_F10179_s_at	1	0.032411	-4.28	-4.34	-4.64	KCNV1
RC_R28297_at	1	0.00337	-5.61	-3.95	-4.72	Unk
RC_AA620405_at	1	0.030694	-4.38	-4.34	-4.75	ZMYM6
RC_T71628_at	1	0.029716	-4.45	-4.34	-4.82	Unk
RC_AA400438_at	1	0.029561	-4.46	-4.34	-4.83	LOC100499194
RC_H27653_s_at	1	0.009479	-5.12	-4.14	-4.84	SFRP1
RC_R70253_at	1	0.029208	-4.48	-4.34	-4.86	RGL3
RC_Z98498_at	1	0.029656	-3.53	-4.22	-4.94	Unk
RC_AA431447_at	1	0.025737	-4.73	-4.33	-5.13	LINC00882
RC_AA236352_at	1	0.057437	-2.53	-4.25	-5.51	IL17RD
RC_T67464_f_at	1	0.020219	-5.24	-4.32	-5.68	SPNS1
RC_AA292043_at	1	0.012031	-4.75	-4.15	-5.79	BAG6
RC_AA167615_s_at	1	0.019274	-5.35	-4.32	-5.8	ZNF12
RC_Z41411_s_at	1	0.014448	-6.03	-4.32	-6.54	Unk
RC_H00440_at	1	0.009052	-7.31	-4.31	-7.92	RBM12B
