# Supplementary material for: In-Silico Study of Immune System Associated Genes in Case of Type-2 Diabetes With Insulin Action and Resistance, and/or Obesity
Source: Front Endocrinol (Lausanne). 2021 Apr 13;12:641888. doi: 10.3389/fendo.2021.641888 (PMC8078136; doi:10.3389/fendo.2021.641888)
Supplement: Supplementary file 2 [file Table_2.xlsx]

## Sheet: Sheet1
GENE_SYMBOL	ID	adj.P.Val	P.Value	t	B	logFC	SPOT_ID	NAME
ATP2A1	536	NA	NA	NA	NA	NA	A_23_P72462	NM_173201
C8B	795	NA	NA	NA	NA	NA	A_23_P35252	NM_000066
CKM	1299	NA	NA	NA	NA	NA	A_23_P50250	NM_001824
CREM	1543	NA	NA	NA	NA	NA	A_24_P922139	NM_182772
DRD4	1996	NA	NA	NA	NA	NA	A_23_P150162	NM_000797
ELAVL3	2183	NA	NA	NA	NA	NA	A_23_P319626	NM_001420
ELF5	2195	NA	NA	NA	NA	NA	A_24_P227141	NM_198381
ERBB4	2276	NA	NA	NA	NA	NA	A_23_P423853	NM_005235
GRIK1	3032	NA	NA	NA	NA	NA	A_23_P109286	NM_000830
GRIK2	3034	NA	NA	NA	NA	NA	A_23_P250136	NM_175768
HBB	3206	NA	NA	NA	NA	NA	A_23_P203558	NM_000518
HTR6	3598	NA	NA	NA	NA	NA	A_23_P74766	NM_000871
LAMA3	4107	NA	NA	NA	NA	NA	A_24_P179569	NM_000227
LRP2	4242	NA	NA	NA	NA	NA	A_23_P28295	NM_004525
BCAM	4271	NA	NA	NA	NA	NA	A_23_P55716	NM_005581
MMP16	4585	NA	NA	NA	NA	NA	A_24_P235400	NM_022564
unk	4828	NA	NA	NA	NA	NA	A_23_P211028	ENST00000284894
OMG	5138	NA	NA	NA	NA	NA	A_23_P55286	NM_002544
PCDH7	5282	NA	NA	NA	NA	NA	A_23_P212888	NM_032456
PIK3C2G	5497	NA	NA	NA	NA	NA	A_23_P76322	NM_004570
PON1	5695	NA	NA	NA	NA	NA	A_24_P337846	NM_000446
RAD51L1	6224	NA	NA	NA	NA	NA	A_32_P517715	NM_133509
REST	6325	NA	NA	NA	NA	NA	A_24_P299507	U13877
TGFB2	7618	NA	NA	NA	NA	NA	A_24_P402438	NM_003238
UGT2B7	7967	NA	NA	NA	NA	NA	A_23_P136671	NM_001074
FGF23	8514	NA	NA	NA	NA	NA	A_23_P117095	NM_020638
SYMPK	8562	NA	NA	NA	NA	NA	A_24_P393502	BC015979
DPF1	8565	NA	NA	NA	NA	NA	A_23_P119458	NM_004647
KRT38	9038	NA	NA	NA	NA	NA	A_23_P100991	NM_006771
KRT37	9040	NA	NA	NA	NA	NA	A_23_P118854	NM_003770
ADAM20	9105	NA	NA	NA	NA	NA	A_23_P48698	NM_003814
NRG2	10006	NA	NA	NA	NA	NA	A_23_P349857	NM_004883
C6orf10	11566	NA	NA	NA	NA	NA	A_23_P136734	U60665
ANXA10	12231	NA	NA	NA	NA	NA	A_23_P58328	NM_007193
KIAA0367	13008	NA	NA	NA	NA	NA	A_32_P43746	NM_015225
CRTC1	13142	NA	NA	NA	NA	NA	A_23_P50773	NM_025021
C20orf117	13576	NA	NA	NA	NA	NA	A_23_P5934	AB020696
SLITRK5	13884	NA	NA	NA	NA	NA	A_24_P102293	NM_015567
C6orf54	14051	NA	NA	NA	NA	NA	A_23_P93109	NM_014354
PRO1768	14622	NA	NA	NA	NA	NA	A_23_P106236	BC069658
TTTY1	15045	NA	NA	NA	NA	NA	A_24_P323131	NR_001538
CRIM1	15328	NA	NA	NA	NA	NA	A_24_P11575	NM_016441
KIAA1199	18364	NA	NA	NA	NA	NA	A_23_P324754	NM_018689
JPH3	18403	NA	NA	NA	NA	NA	A_24_P938403	BC008690
USP29	18687	NA	NA	NA	NA	NA	A_23_P78504	NM_020903
C9orf27	18830	NA	NA	NA	NA	NA	A_23_P123704	NM_021208
CDH26	18939	NA	NA	NA	NA	NA	A_24_P113458	BC062570
BCL11B	19498	NA	NA	NA	NA	NA	A_23_P363885	AB043584
OTUB2	19662	NA	NA	NA	NA	NA	A_24_P124875	NM_023112
TM4SF20	20278	NA	NA	NA	NA	NA	A_23_P114008	NM_024795
BAIAP2L2	20562	NA	NA	NA	NA	NA	A_23_P166467	AK026235
SKIP	20737	NA	NA	NA	NA	NA	A_23_P392654	NM_030623
LRRC27	20743	NA	NA	NA	NA	NA	A_23_P430271	NM_030626
ULBP1	20764	NA	NA	NA	NA	NA	A_23_P156873	NM_025218
PCDH11Y	21116	NA	NA	NA	NA	NA	A_32_P137980	NM_032973
LUZPP1	21195	NA	NA	NA	NA	NA	A_23_P254061	AJ312775
BRIP1	21398	NA	NA	NA	NA	NA	A_24_P410468	AK074713
TPD52L3	22434	NA	NA	NA	NA	NA	A_23_P20544	NM_033516
WFDC8	22485	NA	NA	NA	NA	NA	A_32_P873201	NM_130896
CAPZA3	22974	NA	NA	NA	NA	NA	A_23_P87727	NM_033328
PHF21B	23083	NA	NA	NA	NA	NA	A_24_P113572	NM_138415
LRRC3B	23409	NA	NA	NA	NA	NA	A_23_P143857	NM_052953
LYZL2	23577	NA	NA	NA	NA	NA	A_32_P55293	NM_183058
TMEM132D	23623	NA	NA	NA	NA	NA	A_23_P308839	NM_133448
CCDC105	23886	NA	NA	NA	NA	NA	A_32_P503113	NM_173482
LOC130940	24120	NA	NA	NA	NA	NA	A_23_P411825	NM_138803
unk	24481	NA	NA	NA	NA	NA	A_23_P364444	ENST00000371611
PSMA8	24532	NA	NA	NA	NA	NA	A_23_P367995	NM_144662
VMD2L3	24578	NA	NA	NA	NA	NA	A_23_P323801	NM_152439
C15orf43	24630	NA	NA	NA	NA	NA	A_23_P325593	NM_152448
RP11-165H20.1	24894	NA	NA	NA	NA	NA	A_23_P23485	NM_001013621
CESK1	24935	NA	NA	NA	NA	NA	A_23_P29110	NM_014406
STK32A	25962	NA	NA	NA	NA	NA	A_23_P355394	NM_145001
unk	26148	NA	NA	NA	NA	NA	A_32_P456209	ENST00000312828
C6orf170	26201	NA	NA	NA	NA	NA	A_23_P326325	AK131446
unk	26420	NA	NA	NA	NA	NA	A_24_P860842	ENST00000344523
unk	26454	NA	NA	NA	NA	NA	A_23_P337292	ENST00000369990
C9orf18	26477	NA	NA	NA	NA	NA	A_24_P401491	NM_198469
TMDCII	26530	NA	NA	NA	NA	NA	A_24_P230026	NR_001448
unk	26871	NA	NA	NA	NA	NA	A_23_P408280	ENST00000313294
CDRT4	26906	NA	NA	NA	NA	NA	A_24_P262321	NM_173622
LAMA1	26951	NA	NA	NA	NA	NA	A_23_P118967	NM_005559
FLJ14477	27267	NA	NA	NA	NA	NA	A_23_P84749	AK027383
LL22NC01-81G9.2	27484	NA	NA	NA	NA	NA	A_23_P353149	NM_178552
LOC390705	28218	NA	NA	NA	NA	NA	A_32_P854438	BC041879
LOC400655	28369	NA	NA	NA	NA	NA	A_32_P822905	BC034583
FLJ35409	28385	NA	NA	NA	NA	NA	A_32_P107644	AK092728
LOC553137	28966	NA	NA	NA	NA	NA	A_24_P592400	AK124400
unk	29028	NA	NA	NA	NA	NA	NA	unk
unk	29090	NA	NA	NA	NA	NA	NA	unk
unk	29120	NA	NA	NA	NA	NA	NA	unk
unk	29141	NA	NA	NA	NA	NA	(-)3xSLv1	unk
unk	29161	NA	NA	NA	NA	NA	NA	unk
unk	29171	NA	NA	NA	NA	NA	NA	unk
unk	29172	NA	NA	NA	NA	NA	NA	unk
unk	29224	NA	NA	NA	NA	NA	NA	unk
unk	29270	NA	NA	NA	NA	NA	NA	unk
unk	29291	NA	NA	NA	NA	NA	NA	unk
unk	29295	NA	NA	NA	NA	NA	NA	unk
unk	29317	NA	NA	NA	NA	NA	(+)eQC-35	unk
unk	29320	NA	NA	NA	NA	NA	NA	unk
unk	29327	NA	NA	NA	NA	NA	(+)eQC-38	unk
unk	29341	NA	NA	NA	NA	NA	NA	unk
unk	29344	NA	NA	NA	NA	NA	(+)eQC-18	unk
unk	29350	NA	NA	NA	NA	NA	NA	unk
unk	29388	NA	NA	NA	NA	NA	NA	unk
unk	29393	NA	NA	NA	NA	NA	NA	unk
unk	29430	NA	NA	NA	NA	NA	NA	unk
unk	29433	NA	NA	NA	NA	NA	(+)eQC-38	unk
unk	29437	NA	NA	NA	NA	NA	(+)Pro25G-01	unk
unk	29441	NA	NA	NA	NA	NA	NA	unk
unk	29474	NA	NA	NA	NA	NA	(+)eQC-35	unk
unk	29475	NA	NA	NA	NA	NA	NA	unk
unk	29504	NA	NA	NA	NA	NA	(+)eQC-20	unk
unk	29571	NA	NA	NA	NA	NA	NA	unk
unk	29582	NA	NA	NA	NA	NA	NA	unk
unk	29586	NA	NA	NA	NA	NA	NA	unk
unk	29607	NA	NA	NA	NA	NA	NA	unk
unk	29635	NA	NA	NA	NA	NA	(+)eQC-21	unk
unk	29640	NA	NA	NA	NA	NA	NA	unk
unk	29673	NA	NA	NA	NA	NA	NA	unk
unk	29686	NA	NA	NA	NA	NA	NA	unk
unk	29689	NA	NA	NA	NA	NA	NA	unk
unk	29699	NA	NA	NA	NA	NA	NA	unk
unk	29725	NA	NA	NA	NA	NA	(+)eQC-08	unk
unk	29739	NA	NA	NA	NA	NA	(+)eQC-05	unk
unk	29740	NA	NA	NA	NA	NA	NA	unk
unk	29770	NA	NA	NA	NA	NA	NA	unk
unk	29775	NA	NA	NA	NA	NA	NA	unk
unk	29801	NA	NA	NA	NA	NA	NA	unk
unk	29811	NA	NA	NA	NA	NA	NA	unk
unk	29827	NA	NA	NA	NA	NA	NA	unk
unk	29835	NA	NA	NA	NA	NA	(+)eQC-15	unk
unk	29837	NA	NA	NA	NA	NA	NA	unk
unk	29847	NA	NA	NA	NA	NA	(-)3xSLv1	unk
unk	29850	NA	NA	NA	NA	NA	(+)Pro25G-02	unk
unk	29916	NA	NA	NA	NA	NA	(+)eQC-05	unk
unk	29921	NA	NA	NA	NA	NA	NA	unk
unk	29945	NA	NA	NA	NA	NA	NA	unk
unk	29948	NA	NA	NA	NA	NA	NA	unk
unk	29998	NA	NA	NA	NA	NA	(+)E1A_r60_a135	unk
unk	30018	NA	NA	NA	NA	NA	NA	unk
unk	30023	NA	NA	NA	NA	NA	A_24_P732181	AA131571
unk	30082	NA	NA	NA	NA	NA	NA	unk
unk	30088	NA	NA	NA	NA	NA	NA	unk
unk	30104	NA	NA	NA	NA	NA	(+)eQC-38	unk
unk	30107	NA	NA	NA	NA	NA	(+)eQC-39	unk
unk	30116	NA	NA	NA	NA	NA	(+)eQC-02	unk
unk	30128	NA	NA	NA	NA	NA	NA	unk
unk	30133	NA	NA	NA	NA	NA	A_24_P926347	A_24_P926347
unk	30135	NA	NA	NA	NA	NA	NA	unk
unk	30149	NA	NA	NA	NA	NA	(+)eQC-29	unk
unk	30154	NA	NA	NA	NA	NA	NA	unk
unk	30171	NA	NA	NA	NA	NA	NA	unk
unk	30179	NA	NA	NA	NA	NA	A_32_P853595	BC019715
unk	30272	NA	NA	NA	NA	NA	NA	unk
unk	30287	NA	NA	NA	NA	NA	(-)3xSLv1	unk
unk	30291	NA	NA	NA	NA	NA	NA	unk
unk	30303	NA	NA	NA	NA	NA	(-)3xSLv1	unk
unk	30324	NA	NA	NA	NA	NA	(+)Pro25G-02	unk
unk	30366	NA	NA	NA	NA	NA	NA	unk
unk	30412	NA	NA	NA	NA	NA	(+)eQC-12	unk
unk	30436	NA	NA	NA	NA	NA	(+)eQC-30	unk
unk	30493	NA	NA	NA	NA	NA	A_24_P932141	A_24_P932141
unk	30505	NA	NA	NA	NA	NA	NA	unk
unk	30507	NA	NA	NA	NA	NA	NA	unk
unk	30525	NA	NA	NA	NA	NA	A_24_P933249	A_24_P933249
unk	30554	NA	NA	NA	NA	NA	NA	unk
unk	30571	NA	NA	NA	NA	NA	NA	unk
unk	30605	NA	NA	NA	NA	NA	NA	unk
unk	30613	NA	NA	NA	NA	NA	(+)eQC-37	unk
unk	30623	NA	NA	NA	NA	NA	NA	unk
unk	30625	NA	NA	NA	NA	NA	NA	unk
unk	30647	NA	NA	NA	NA	NA	NA	unk
unk	30670	NA	NA	NA	NA	NA	(+)Pro25G-01	unk
unk	30791	NA	NA	NA	NA	NA	(+)eQC-19	unk
unk	30853	NA	NA	NA	NA	NA	NA	unk
unk	30859	NA	NA	NA	NA	NA	NA	unk
unk	30901	NA	NA	NA	NA	NA	NA	unk
unk	30903	NA	NA	NA	NA	NA	NA	unk
unk	30916	NA	NA	NA	NA	NA	NA	unk
unk	30940	NA	NA	NA	NA	NA	NA	unk
unk	30967	NA	NA	NA	NA	NA	NA	unk
unk	31011	NA	NA	NA	NA	NA	NA	unk
unk	31056	NA	NA	NA	NA	NA	NA	unk
unk	31058	NA	NA	NA	NA	NA	NA	unk
unk	31102	NA	NA	NA	NA	NA	NA	unk
unk	31129	NA	NA	NA	NA	NA	(-)3xSLv1	unk
unk	31143	NA	NA	NA	NA	NA	NA	unk
unk	31159	NA	NA	NA	NA	NA	NA	unk
unk	31180	NA	NA	NA	NA	NA	NA	unk
unk	31205	NA	NA	NA	NA	NA	NA	unk
unk	31228	NA	NA	NA	NA	NA	NA	unk
unk	31265	NA	NA	NA	NA	NA	(+)Pro25G-01	unk
unk	31290	NA	NA	NA	NA	NA	NA	unk
unk	31318	NA	NA	NA	NA	NA	NA	unk
unk	31324	NA	NA	NA	NA	NA	(+)eQC-33	unk
unk	31334	NA	NA	NA	NA	NA	A_24_P84498	ENST00000327788
unk	31370	NA	NA	NA	NA	NA	(+)eQC-11	unk
unk	31404	NA	NA	NA	NA	NA	(+)eQC-13	unk
unk	31413	NA	NA	NA	NA	NA	(+)eQC-36	unk
unk	31437	NA	NA	NA	NA	NA	NA	unk
unk	31440	NA	NA	NA	NA	NA	NA	unk
unk	31443	NA	NA	NA	NA	NA	NA	unk
unk	31454	NA	NA	NA	NA	NA	NA	unk
unk	31466	NA	NA	NA	NA	NA	NA	unk
unk	31476	NA	NA	NA	NA	NA	NA	unk
unk	31495	NA	NA	NA	NA	NA	(+)eQC-06	unk
unk	31520	NA	NA	NA	NA	NA	NA	unk
unk	31534	NA	NA	NA	NA	NA	NA	unk
unk	31536	NA	NA	NA	NA	NA	NA	unk
unk	31552	NA	NA	NA	NA	NA	NA	unk
unk	31567	NA	NA	NA	NA	NA	(+)eQC-10	unk
unk	31594	NA	NA	NA	NA	NA	NA	unk
unk	31605	NA	NA	NA	NA	NA	NA	unk
unk	31629	NA	NA	NA	NA	NA	(+)eQC-06	unk
unk	31631	NA	NA	NA	NA	NA	NA	unk
unk	31680	NA	NA	NA	NA	NA	NA	unk
unk	31684	NA	NA	NA	NA	NA	NA	unk
unk	31710	NA	NA	NA	NA	NA	NA	unk
unk	31763	NA	NA	NA	NA	NA	(+)Pro25G-01	unk
unk	31768	NA	NA	NA	NA	NA	NA	unk
unk	31784	NA	NA	NA	NA	NA	(+)eQC-22	unk
unk	31823	NA	NA	NA	NA	NA	NA	unk
unk	31833	NA	NA	NA	NA	NA	(+)eQC-17	unk
unk	31862	NA	NA	NA	NA	NA	NA	unk
unk	31894	NA	NA	NA	NA	NA	NA	unk
unk	31903	NA	NA	NA	NA	NA	NA	unk
unk	31935	NA	NA	NA	NA	NA	NA	unk
unk	31948	NA	NA	NA	NA	NA	(+)eQC-26	unk
unk	31956	NA	NA	NA	NA	NA	NA	unk
unk	32001	NA	NA	NA	NA	NA	(+)eQC-29	unk
unk	32038	NA	NA	NA	NA	NA	NA	unk
unk	32052	NA	NA	NA	NA	NA	(+)eQC-21	unk
unk	32093	NA	NA	NA	NA	NA	NA	unk
unk	32106	NA	NA	NA	NA	NA	(+)eQC-17	unk
unk	32112	NA	NA	NA	NA	NA	NA	unk
unk	32113	NA	NA	NA	NA	NA	NA	unk
unk	32135	NA	NA	NA	NA	NA	A_24_P237631	A_24_P237631
unk	32144	NA	NA	NA	NA	NA	(+)eQC-11	unk
unk	32149	NA	NA	NA	NA	NA	NA	unk
unk	32221	NA	NA	NA	NA	NA	A_24_P582307	THC2444422
unk	32240	NA	NA	NA	NA	NA	(+)eQC-38	unk
unk	32262	NA	NA	NA	NA	NA	A_24_P465306	AA628539
unk	32271	NA	NA	NA	NA	NA	(+)eQC-41	unk
unk	32286	NA	NA	NA	NA	NA	A_24_P929289	A_24_P929289
unk	32287	NA	NA	NA	NA	NA	NA	unk
unk	32312	NA	NA	NA	NA	NA	(+)Pro25G-01	unk
unk	32327	NA	NA	NA	NA	NA	NA	unk
unk	32391	NA	NA	NA	NA	NA	(+)eQC-30	unk
unk	32392	NA	NA	NA	NA	NA	NA	unk
unk	32393	NA	NA	NA	NA	NA	NA	unk
unk	32404	NA	NA	NA	NA	NA	NA	unk
unk	32413	NA	NA	NA	NA	NA	(+)eQC-17	unk
unk	32421	NA	NA	NA	NA	NA	(+)eQC-11	unk
unk	32475	NA	NA	NA	NA	NA	(+)eQC-15	unk
unk	32478	NA	NA	NA	NA	NA	(+)eQC-37	unk
unk	32481	NA	NA	NA	NA	NA	NA	unk
unk	32503	NA	NA	NA	NA	NA	NA	unk
unk	32504	NA	NA	NA	NA	NA	(+)eQC-14	unk
unk	32550	NA	NA	NA	NA	NA	(+)eQC-02	unk
unk	32563	NA	NA	NA	NA	NA	NA	unk
unk	32591	NA	NA	NA	NA	NA	NA	unk
unk	32633	NA	NA	NA	NA	NA	NA	unk
unk	32661	NA	NA	NA	NA	NA	NA	unk
unk	32676	NA	NA	NA	NA	NA	NA	unk
unk	32687	NA	NA	NA	NA	NA	(+)eQC-38	unk
unk	32711	NA	NA	NA	NA	NA	NA	unk
unk	32715	NA	NA	NA	NA	NA	NA	unk
unk	32719	NA	NA	NA	NA	NA	(+)Pro25G-01	unk
unk	32747	NA	NA	NA	NA	NA	(+)eQC-00	unk
unk	32826	NA	NA	NA	NA	NA	NA	unk
unk	32845	NA	NA	NA	NA	NA	NA	unk
unk	32847	NA	NA	NA	NA	NA	NA	unk
unk	32860	NA	NA	NA	NA	NA	NA	unk
unk	32912	NA	NA	NA	NA	NA	(+)eQC-04	unk
unk	32990	NA	NA	NA	NA	NA	(+)eQC-31	unk
unk	33043	NA	NA	NA	NA	NA	(-)3xSLv1	unk
unk	33055	NA	NA	NA	NA	NA	(-)3xSLv1	unk
unk	33057	NA	NA	NA	NA	NA	NA	unk
unk	33075	NA	NA	NA	NA	NA	NA	unk
unk	33094	NA	NA	NA	NA	NA	(+)eQC-38	unk
unk	33120	NA	NA	NA	NA	NA	(+)eQC-24	unk
unk	33144	NA	NA	NA	NA	NA	NA	unk
unk	33220	NA	NA	NA	NA	NA	(+)eQC-02	unk
unk	33240	NA	NA	NA	NA	NA	NA	unk
unk	33241	NA	NA	NA	NA	NA	(+)eQC-06	unk
unk	33249	NA	NA	NA	NA	NA	NA	unk
unk	33276	NA	NA	NA	NA	NA	(+)Pro25G-02	unk
unk	33282	NA	NA	NA	NA	NA	NA	unk
unk	33289	NA	NA	NA	NA	NA	NA	unk
unk	33294	NA	NA	NA	NA	NA	(+)eQC-28	unk
unk	33317	NA	NA	NA	NA	NA	NA	unk
unk	33339	NA	NA	NA	NA	NA	(+)eQC-07	unk
unk	33392	NA	NA	NA	NA	NA	NA	unk
unk	33440	NA	NA	NA	NA	NA	(+)eQC-35	unk
unk	33457	NA	NA	NA	NA	NA	NA	unk
unk	33484	NA	NA	NA	NA	NA	(-)3xSLv1	unk
unk	33486	NA	NA	NA	NA	NA	NA	unk
unk	33500	NA	NA	NA	NA	NA	(+)Pro25G-02	unk
unk	33545	NA	NA	NA	NA	NA	NA	unk
unk	33553	NA	NA	NA	NA	NA	(+)eQC-21	unk
unk	33564	NA	NA	NA	NA	NA	NA	unk
unk	33579	NA	NA	NA	NA	NA	(+)Pro25G-02	unk
unk	33599	NA	NA	NA	NA	NA	(+)eQC-20	unk
unk	33630	NA	NA	NA	NA	NA	A_24_P102240	AK090950
unk	33699	NA	NA	NA	NA	NA	NA	unk
unk	33706	NA	NA	NA	NA	NA	NA	unk
unk	33722	NA	NA	NA	NA	NA	(+)eQC-38	unk
unk	33743	NA	NA	NA	NA	NA	NA	unk
unk	33803	NA	NA	NA	NA	NA	(+)eQC-05	unk
unk	33826	NA	NA	NA	NA	NA	(+)eQC-02	unk
unk	33837	NA	NA	NA	NA	NA	NA	unk
unk	33844	NA	NA	NA	NA	NA	(+)eQC-31	unk
unk	33856	NA	NA	NA	NA	NA	NA	unk
unk	33867	NA	NA	NA	NA	NA	NA	unk
LOC645208	33934	NA	NA	NA	NA	NA	A_32_P121625	XM_934625
unk	33971	NA	NA	NA	NA	NA	(+)eQC-03	unk
unk	34014	NA	NA	NA	NA	NA	NA	unk
unk	34040	NA	NA	NA	NA	NA	NA	unk
unk	34069	NA	NA	NA	NA	NA	(+)eQC-34	unk
unk	34097	NA	NA	NA	NA	NA	NA	unk
unk	34103	NA	NA	NA	NA	NA	NA	unk
unk	34160	NA	NA	NA	NA	NA	NA	unk
unk	34180	NA	NA	NA	NA	NA	(+)eQC-24	unk
unk	34189	NA	NA	NA	NA	NA	NA	unk
unk	34204	NA	NA	NA	NA	NA	NA	unk
unk	34255	NA	NA	NA	NA	NA	A_32_P496440	THC2275450
unk	34288	NA	NA	NA	NA	NA	(+)E1A_r60_n11	unk
unk	34295	NA	NA	NA	NA	NA	NA	unk
unk	34305	NA	NA	NA	NA	NA	A_32_P133980	THC2413414
unk	34322	NA	NA	NA	NA	NA	(+)eQC-26	unk
unk	34328	NA	NA	NA	NA	NA	(+)eQC-37	unk
unk	34400	NA	NA	NA	NA	NA	(+)eQC-38	unk
unk	34423	NA	NA	NA	NA	NA	NA	unk
unk	34428	NA	NA	NA	NA	NA	(+)Pro25G-01	unk
unk	34449	NA	NA	NA	NA	NA	(+)eQC-03	unk
unk	34475	NA	NA	NA	NA	NA	(+)eQC-06	unk
unk	34491	NA	NA	NA	NA	NA	NA	unk
unk	34566	NA	NA	NA	NA	NA	A_24_P226332	ENST00000369303
unk	34573	NA	NA	NA	NA	NA	(+)eQC-22	unk
unk	34599	NA	NA	NA	NA	NA	NA	unk
unk	34606	NA	NA	NA	NA	NA	(+)eQC-32	unk
unk	34633	NA	NA	NA	NA	NA	NA	unk
unk	34641	NA	NA	NA	NA	NA	NA	unk
unk	34654	NA	NA	NA	NA	NA	A_23_P8812	W60781
unk	34675	NA	NA	NA	NA	NA	NA	unk
unk	34779	NA	NA	NA	NA	NA	(+)eQC-08	unk
unk	34782	NA	NA	NA	NA	NA	(+)eQC-32	unk
unk	34810	NA	NA	NA	NA	NA	(+)eQC-04	unk
unk	34860	NA	NA	NA	NA	NA	NA	unk
unk	34923	NA	NA	NA	NA	NA	NA	unk
unk	34932	NA	NA	NA	NA	NA	NA	unk
unk	34954	NA	NA	NA	NA	NA	(+)Pro25G-02	unk
unk	34961	NA	NA	NA	NA	NA	(+)eQC-28	unk
unk	34972	NA	NA	NA	NA	NA	NA	unk
unk	34976	NA	NA	NA	NA	NA	NA	unk
unk	34986	NA	NA	NA	NA	NA	(+)eQC-34	unk
unk	35003	NA	NA	NA	NA	NA	NA	unk
unk	35004	NA	NA	NA	NA	NA	NA	unk
unk	35044	NA	NA	NA	NA	NA	NA	unk
unk	35054	NA	NA	NA	NA	NA	(+)Pro25G-01	unk
unk	35057	NA	NA	NA	NA	NA	(+)eQC-27	unk
unk	35065	NA	NA	NA	NA	NA	NA	unk
unk	35084	NA	NA	NA	NA	NA	NA	unk
unk	35091	NA	NA	NA	NA	NA	NA	unk
unk	35103	NA	NA	NA	NA	NA	NA	unk
unk	35167	NA	NA	NA	NA	NA	NA	unk
unk	35191	NA	NA	NA	NA	NA	NA	unk
unk	35205	NA	NA	NA	NA	NA	NA	unk
unk	35209	NA	NA	NA	NA	NA	NA	unk
unk	35297	NA	NA	NA	NA	NA	A_23_P95486	AF119879
unk	35302	NA	NA	NA	NA	NA	NA	unk
unk	35377	NA	NA	NA	NA	NA	(+)eQC-16	unk
unk	35381	NA	NA	NA	NA	NA	(+)eQC-40	unk
unk	35403	NA	NA	NA	NA	NA	NA	unk
unk	35418	NA	NA	NA	NA	NA	(+)eQC-15	unk
unk	35441	NA	NA	NA	NA	NA	(+)eQC-37	unk
unk	35460	NA	NA	NA	NA	NA	(+)eQC-16	unk
unk	35473	NA	NA	NA	NA	NA	(+)eQC-25	unk
unk	35520	NA	NA	NA	NA	NA	(+)eQC-38	unk
unk	35528	NA	NA	NA	NA	NA	(+)eQC-32	unk
unk	35546	NA	NA	NA	NA	NA	NA	unk
unk	35549	NA	NA	NA	NA	NA	(+)Pro25G-01	unk
unk	35552	NA	NA	NA	NA	NA	NA	unk
unk	35667	NA	NA	NA	NA	NA	(+)E1A_r60_1	unk
unk	35691	NA	NA	NA	NA	NA	NA	unk
unk	35695	NA	NA	NA	NA	NA	NA	unk
unk	35769	NA	NA	NA	NA	NA	NA	unk
unk	35866	NA	NA	NA	NA	NA	NA	unk
unk	35941	NA	NA	NA	NA	NA	NA	unk
unk	35949	NA	NA	NA	NA	NA	(+)eQC-40	unk
unk	35952	NA	NA	NA	NA	NA	NA	unk
unk	35960	NA	NA	NA	NA	NA	NA	unk
unk	36055	NA	NA	NA	NA	NA	(+)Pro25G-02	unk
unk	36056	NA	NA	NA	NA	NA	A_32_P30630	THC2376764
unk	36095	NA	NA	NA	NA	NA	A_24_P775063	BF436751
unk	36129	NA	NA	NA	NA	NA	NA	unk
unk	36195	NA	NA	NA	NA	NA	NA	unk
unk	36197	NA	NA	NA	NA	NA	(+)eQC-20	unk
unk	36211	NA	NA	NA	NA	NA	NA	unk
unk	36237	NA	NA	NA	NA	NA	NA	unk
unk	36266	NA	NA	NA	NA	NA	NA	unk
unk	36274	NA	NA	NA	NA	NA	(-)3xSLv1	unk
unk	36285	NA	NA	NA	NA	NA	(+)E1A_r60_a135	unk
unk	36366	NA	NA	NA	NA	NA	(+)eQC-36	unk
unk	36369	NA	NA	NA	NA	NA	NA	unk
unk	36372	NA	NA	NA	NA	NA	NA	unk
unk	36390	NA	NA	NA	NA	NA	NA	unk
unk	36393	NA	NA	NA	NA	NA	(+)eQC-18	unk
unk	36417	NA	NA	NA	NA	NA	NA	unk
unk	36420	NA	NA	NA	NA	NA	NA	unk
unk	36529	NA	NA	NA	NA	NA	NA	unk
unk	36544	NA	NA	NA	NA	NA	NA	unk
unk	36559	NA	NA	NA	NA	NA	(+)Pro25G-01	unk
unk	36623	NA	NA	NA	NA	NA	(+)eQC-23	unk
unk	36624	NA	NA	NA	NA	NA	A_24_P936860	A_24_P936860
unk	36629	NA	NA	NA	NA	NA	NA	unk
unk	36632	NA	NA	NA	NA	NA	NA	unk
unk	36684	NA	NA	NA	NA	NA	NA	unk
unk	36714	NA	NA	NA	NA	NA	A_32_P202273	A_32_P202273
unk	36756	NA	NA	NA	NA	NA	(+)eQC-37	unk
unk	36787	NA	NA	NA	NA	NA	NA	unk
unk	36794	NA	NA	NA	NA	NA	NA	unk
unk	36803	NA	NA	NA	NA	NA	(+)E1A_r60_a9	unk
unk	36813	NA	NA	NA	NA	NA	NA	unk
unk	36892	NA	NA	NA	NA	NA	(+)eQC-38	unk
unk	36922	NA	NA	NA	NA	NA	NA	unk
unk	36969	NA	NA	NA	NA	NA	NA	unk
unk	37006	NA	NA	NA	NA	NA	(+)Pro25G-02	unk
unk	37018	NA	NA	NA	NA	NA	A_24_P944945	A_24_P944945
unk	37031	NA	NA	NA	NA	NA	NA	unk
unk	37051	NA	NA	NA	NA	NA	NA	unk
unk	37085	NA	NA	NA	NA	NA	NA	unk
unk	37127	NA	NA	NA	NA	NA	(+)eQC-03	unk
unk	37131	NA	NA	NA	NA	NA	NA	unk
unk	37156	NA	NA	NA	NA	NA	A_24_P915030	A_24_P915030
unk	37187	NA	NA	NA	NA	NA	A_24_P913249	A_24_P913249
unk	37222	NA	NA	NA	NA	NA	NA	unk
unk	37240	NA	NA	NA	NA	NA	(+)eQC-40	unk
unk	37306	NA	NA	NA	NA	NA	NA	unk
unk	37309	NA	NA	NA	NA	NA	(+)eQC-30	unk
unk	37428	NA	NA	NA	NA	NA	(+)E1A_r60_a97	unk
unk	37432	NA	NA	NA	NA	NA	A_24_P931097	AK093333
unk	37443	NA	NA	NA	NA	NA	(+)eQC-09	unk
unk	37446	NA	NA	NA	NA	NA	(+)eQC-00	unk
unk	37516	NA	NA	NA	NA	NA	(+)eQC-37	unk
unk	37562	NA	NA	NA	NA	NA	(+)eQC-09	unk
unk	37563	NA	NA	NA	NA	NA	(+)eQC-33	unk
unk	37606	NA	NA	NA	NA	NA	NA	unk
unk	37622	NA	NA	NA	NA	NA	NA	unk
unk	37626	NA	NA	NA	NA	NA	NA	unk
unk	37638	NA	NA	NA	NA	NA	NA	unk
unk	37693	NA	NA	NA	NA	NA	A_24_P536218	THC2344622
unk	37703	NA	NA	NA	NA	NA	(+)Pro25G-01	unk
unk	37761	NA	NA	NA	NA	NA	NA	unk
unk	37764	NA	NA	NA	NA	NA	NA	unk
unk	37779	NA	NA	NA	NA	NA	A_24_P914134	ENST00000379440
unk	37799	NA	NA	NA	NA	NA	NA	unk
unk	37826	NA	NA	NA	NA	NA	NA	unk
unk	37840	NA	NA	NA	NA	NA	A_24_P920038	A_24_P920038
unk	37905	NA	NA	NA	NA	NA	(+)eQC-38	unk
unk	37914	NA	NA	NA	NA	NA	NA	unk
unk	37936	NA	NA	NA	NA	NA	A_32_P210902	BX091362
unk	37958	NA	NA	NA	NA	NA	NA	unk
unk	37974	NA	NA	NA	NA	NA	NA	unk
unk	37984	NA	NA	NA	NA	NA	A_32_P226169	BG618056
unk	37991	NA	NA	NA	NA	NA	A_24_P484196	H92965
unk	37994	NA	NA	NA	NA	NA	(+)eQC-22	unk
unk	38008	NA	NA	NA	NA	NA	(+)eQC-30	unk
unk	38022	NA	NA	NA	NA	NA	NA	unk
unk	38033	NA	NA	NA	NA	NA	(+)eQC-23	unk
unk	38040	NA	NA	NA	NA	NA	A_24_P911950	A_24_P911950
unk	38051	NA	NA	NA	NA	NA	NA	unk
unk	38057	NA	NA	NA	NA	NA	NA	unk
unk	38069	NA	NA	NA	NA	NA	(+)eQC-38	unk
unk	38074	NA	NA	NA	NA	NA	NA	unk
unk	38097	NA	NA	NA	NA	NA	(+)eQC-37	unk
unk	38136	NA	NA	NA	NA	NA	NA	unk
unk	38139	NA	NA	NA	NA	NA	NA	unk
unk	38146	NA	NA	NA	NA	NA	(-)3xSLv1	unk
unk	38170	NA	NA	NA	NA	NA	NA	unk
unk	38202	NA	NA	NA	NA	NA	(+)eQC-38	unk
unk	38212	NA	NA	NA	NA	NA	NA	unk
unk	38225	NA	NA	NA	NA	NA	(+)eQC-13	unk
unk	38237	NA	NA	NA	NA	NA	(+)eQC-12	unk
unk	38249	NA	NA	NA	NA	NA	A_32_P92355	THC2325431
unk	38256	NA	NA	NA	NA	NA	NA	unk
unk	38286	NA	NA	NA	NA	NA	(+)E1A_r60_1	unk
unk	38332	NA	NA	NA	NA	NA	NA	unk
unk	38343	NA	NA	NA	NA	NA	A_24_P489164	AY358202
unk	38352	NA	NA	NA	NA	NA	(+)eQC-01	unk
unk	38396	NA	NA	NA	NA	NA	NA	unk
unk	38416	NA	NA	NA	NA	NA	NA	unk
unk	38436	NA	NA	NA	NA	NA	NA	unk
unk	38440	NA	NA	NA	NA	NA	NA	unk
unk	38449	NA	NA	NA	NA	NA	(+)eQC-09	unk
unk	38521	NA	NA	NA	NA	NA	NA	unk
unk	38527	NA	NA	NA	NA	NA	(+)eQC-01	unk
unk	38538	NA	NA	NA	NA	NA	(+)eQC-18	unk
unk	38555	NA	NA	NA	NA	NA	NA	unk
unk	38570	NA	NA	NA	NA	NA	NA	unk
unk	38593	NA	NA	NA	NA	NA	NA	unk
unk	38594	NA	NA	NA	NA	NA	NA	unk
unk	38612	NA	NA	NA	NA	NA	NA	unk
unk	38632	NA	NA	NA	NA	NA	NA	unk
unk	38635	NA	NA	NA	NA	NA	NA	unk
unk	38686	NA	NA	NA	NA	NA	(+)eQC-38	unk
unk	38728	NA	NA	NA	NA	NA	(+)Pro25G-02	unk
unk	38782	NA	NA	NA	NA	NA	(-)3xSLv1	unk
unk	38813	NA	NA	NA	NA	NA	NA	unk
unk	38833	NA	NA	NA	NA	NA	NA	unk
unk	38842	NA	NA	NA	NA	NA	NA	unk
unk	38852	NA	NA	NA	NA	NA	(+)eQC-08	unk
unk	38961	NA	NA	NA	NA	NA	(+)eQC-07	unk
unk	38966	NA	NA	NA	NA	NA	(+)eQC-11	unk
unk	38980	NA	NA	NA	NA	NA	(+)eQC-38	unk
unk	38982	NA	NA	NA	NA	NA	(+)eQC-34	unk
unk	39008	NA	NA	NA	NA	NA	(-)3xSLv1	unk
unk	39020	NA	NA	NA	NA	NA	NA	unk
unk	39024	NA	NA	NA	NA	NA	NA	unk
unk	39029	NA	NA	NA	NA	NA	NA	unk
unk	39072	NA	NA	NA	NA	NA	NA	unk
unk	39095	NA	NA	NA	NA	NA	(+)eQC-11	unk
unk	39112	NA	NA	NA	NA	NA	(+)eQC-38	unk
unk	39116	NA	NA	NA	NA	NA	(+)Pro25G-01	unk
unk	39127	NA	NA	NA	NA	NA	NA	unk
unk	39133	NA	NA	NA	NA	NA	(+)Pro25G-01	unk
unk	39134	NA	NA	NA	NA	NA	NA	unk
unk	39171	NA	NA	NA	NA	NA	NA	unk
unk	39187	NA	NA	NA	NA	NA	A_24_P602255	THC2397695
unk	39226	NA	NA	NA	NA	NA	(+)eQC-38	unk
unk	39240	NA	NA	NA	NA	NA	NA	unk
unk	39243	NA	NA	NA	NA	NA	(+)Pro25G-01	unk
unk	39258	NA	NA	NA	NA	NA	NA	unk
unk	39277	NA	NA	NA	NA	NA	NA	unk
unk	39289	NA	NA	NA	NA	NA	(+)eQC-03	unk
unk	39292	NA	NA	NA	NA	NA	NA	unk
unk	39357	NA	NA	NA	NA	NA	(+)Pro25G-01	unk
unk	39369	NA	NA	NA	NA	NA	(+)eQC-38	unk
unk	39435	NA	NA	NA	NA	NA	NA	unk
unk	39453	NA	NA	NA	NA	NA	(-)3xSLv1	unk
unk	39468	NA	NA	NA	NA	NA	(+)eQC-28	unk
unk	39551	NA	NA	NA	NA	NA	NA	unk
unk	39578	NA	NA	NA	NA	NA	NA	unk
unk	39624	NA	NA	NA	NA	NA	(-)3xSLv1	unk
unk	39629	NA	NA	NA	NA	NA	A_32_P58018	BI490920
unk	39636	NA	NA	NA	NA	NA	NA	unk
unk	39657	NA	NA	NA	NA	NA	NA	unk
unk	39673	NA	NA	NA	NA	NA	(-)3xSLv1	unk
unk	39708	NA	NA	NA	NA	NA	A_24_P282464	AF130075
unk	39720	NA	NA	NA	NA	NA	(+)eQC-25	unk
unk	39762	NA	NA	NA	NA	NA	(+)eQC-10	unk
unk	39798	NA	NA	NA	NA	NA	NA	unk
unk	39819	NA	NA	NA	NA	NA	(+)eQC-24	unk
unk	39849	NA	NA	NA	NA	NA	A_24_P934740	A_24_P934740
unk	39865	NA	NA	NA	NA	NA	A_24_P927011	AF116601
unk	39886	NA	NA	NA	NA	NA	(+)eQC-31	unk
unk	39895	NA	NA	NA	NA	NA	(+)eQC-37	unk
unk	39909	NA	NA	NA	NA	NA	NA	unk
unk	39918	NA	NA	NA	NA	NA	A_32_P178365	THC2399017
unk	39919	NA	NA	NA	NA	NA	NA	unk
unk	39937	NA	NA	NA	NA	NA	A_24_P507313	AA524504
unk	39938	NA	NA	NA	NA	NA	A_24_P565626	A_24_P565626
unk	39943	NA	NA	NA	NA	NA	A_24_P658856	AF130087
unk	39954	NA	NA	NA	NA	NA	(+)Pro25G-02	unk
unk	39964	NA	NA	NA	NA	NA	(+)eQC-27	unk
unk	39978	NA	NA	NA	NA	NA	NA	unk
unk	40044	NA	NA	NA	NA	NA	(+)Pro25G-02	unk
unk	40049	NA	NA	NA	NA	NA	(+)eQC-31	unk
unk	40064	NA	NA	NA	NA	NA	A_24_P815792	THC2440509
unk	40079	NA	NA	NA	NA	NA	NA	unk
unk	40084	NA	NA	NA	NA	NA	(+)Pro25G-02	unk
unk	40125	NA	NA	NA	NA	NA	(+)eQC-38	unk
unk	40128	NA	NA	NA	NA	NA	NA	unk
unk	40131	NA	NA	NA	NA	NA	(+)Pro25G-01	unk
unk	40155	NA	NA	NA	NA	NA	(+)eQC-21	unk
unk	40172	NA	NA	NA	NA	NA	(+)eQC-24	unk
unk	40183	NA	NA	NA	NA	NA	(+)eQC-25	unk
unk	40185	NA	NA	NA	NA	NA	(+)eQC-38	unk
unk	40205	NA	NA	NA	NA	NA	NA	unk
unk	40223	NA	NA	NA	NA	NA	NA	unk
unk	40315	NA	NA	NA	NA	NA	(-)3xSLv1	unk
unk	40348	NA	NA	NA	NA	NA	NA	unk
unk	40367	NA	NA	NA	NA	NA	NA	unk
unk	40408	NA	NA	NA	NA	NA	NA	unk
unk	40412	NA	NA	NA	NA	NA	NA	unk
unk	40468	NA	NA	NA	NA	NA	NA	unk
unk	40500	NA	NA	NA	NA	NA	(+)eQC-38	unk
unk	40501	NA	NA	NA	NA	NA	NA	unk
unk	40514	NA	NA	NA	NA	NA	(+)eQC-00	unk
unk	40516	NA	NA	NA	NA	NA	NA	unk
unk	40532	NA	NA	NA	NA	NA	NA	unk
unk	40566	NA	NA	NA	NA	NA	(+)E1A_r60_a97	unk
unk	40605	NA	NA	NA	NA	NA	NA	unk
unk	40628	NA	NA	NA	NA	NA	NA	unk
unk	40632	NA	NA	NA	NA	NA	(+)eQC-04	unk
unk	40641	NA	NA	NA	NA	NA	NA	unk
unk	40657	NA	NA	NA	NA	NA	NA	unk
unk	40713	NA	NA	NA	NA	NA	NA	unk
unk	40721	NA	NA	NA	NA	NA	A_24_P940244	A_24_P940244
unk	40783	NA	NA	NA	NA	NA	NA	unk
unk	40827	NA	NA	NA	NA	NA	NA	unk
unk	40843	NA	NA	NA	NA	NA	NA	unk
unk	40864	NA	NA	NA	NA	NA	(+)Pro25G-01	unk
unk	40896	NA	NA	NA	NA	NA	NA	unk
unk	40901	NA	NA	NA	NA	NA	NA	unk
unk	40908	NA	NA	NA	NA	NA	(+)eQC-37	unk
unk	40928	NA	NA	NA	NA	NA	NA	unk
unk	40958	NA	NA	NA	NA	NA	NA	unk
unk	40995	NA	NA	NA	NA	NA	NA	unk
unk	41001	NA	NA	NA	NA	NA	NA	unk
unk	41027	NA	NA	NA	NA	NA	(+)eQC-38	unk
unk	41041	NA	NA	NA	NA	NA	NA	unk
unk	41059	NA	NA	NA	NA	NA	A_24_P671561	BC021738
unk	41098	NA	NA	NA	NA	NA	(+)eQC-05	unk
unk	41106	NA	NA	NA	NA	NA	(+)eQC-38	unk
unk	41108	NA	NA	NA	NA	NA	(-)3xSLv1	unk
unk	41153	NA	NA	NA	NA	NA	A_24_P930690	A_24_P930690
unk	41160	NA	NA	NA	NA	NA	NA	unk
unk	41180	NA	NA	NA	NA	NA	(+)eQC-06	unk
unk	41198	NA	NA	NA	NA	NA	NA	unk
unk	41229	NA	NA	NA	NA	NA	(+)eQC-19	unk
unk	41269	NA	NA	NA	NA	NA	A_24_P195134	ENST00000302942
unk	41313	NA	NA	NA	NA	NA	(-)3xSLv1	unk
unk	41323	NA	NA	NA	NA	NA	(+)eQC-38	unk
unk	41341	NA	NA	NA	NA	NA	(+)eQC-34	unk
unk	41349	NA	NA	NA	NA	NA	(+)Pro25G-01	unk
unk	41376	NA	NA	NA	NA	NA	NA	unk
unk	41390	NA	NA	NA	NA	NA	NA	unk
unk	41391	NA	NA	NA	NA	NA	A_24_P919265	A_24_P919265
unk	41394	NA	NA	NA	NA	NA	A_24_P936736	A_24_P936736
unk	41398	NA	NA	NA	NA	NA	NA	unk
unk	41439	NA	NA	NA	NA	NA	NA	unk
unk	41466	NA	NA	NA	NA	NA	A_32_P63993	BC047055
unk	41473	NA	NA	NA	NA	NA	(+)Pro25G-01	unk
unk	41474	NA	NA	NA	NA	NA	(+)eQC-13	unk
unk	41488	NA	NA	NA	NA	NA	(+)E1A_r60_a104	unk
unk	41497	NA	NA	NA	NA	NA	(+)eQC-38	unk
unk	41522	NA	NA	NA	NA	NA	NA	unk
unk	41526	NA	NA	NA	NA	NA	NA	unk
unk	41571	NA	NA	NA	NA	NA	A_24_P64442	AK026517
unk	41596	NA	NA	NA	NA	NA	NA	unk
unk	41619	NA	NA	NA	NA	NA	NA	unk
unk	41640	NA	NA	NA	NA	NA	(+)eQC-38	unk
unk	41662	NA	NA	NA	NA	NA	(+)eQC-28	unk
unk	41665	NA	NA	NA	NA	NA	A_24_P917703	BE173410
unk	41668	NA	NA	NA	NA	NA	(+)Pro25G-02	unk
unk	41757	NA	NA	NA	NA	NA	(+)eQC-37	unk
unk	41764	NA	NA	NA	NA	NA	(+)E1A_r60_1	unk
unk	41771	NA	NA	NA	NA	NA	NA	unk
unk	41779	NA	NA	NA	NA	NA	(+)eQC-03	unk
unk	41819	NA	NA	NA	NA	NA	(+)eQC-39	unk
unk	41821	NA	NA	NA	NA	NA	NA	unk
unk	41822	NA	NA	NA	NA	NA	(+)eQC-35	unk
unk	41825	NA	NA	NA	NA	NA	(+)Pro25G-01	unk
unk	41829	NA	NA	NA	NA	NA	A_24_P794892	A_24_P794892
unk	41836	NA	NA	NA	NA	NA	NA	unk
unk	41847	NA	NA	NA	NA	NA	NA	unk
unk	41849	NA	NA	NA	NA	NA	A_32_P142470	BX103328
unk	41870	NA	NA	NA	NA	NA	A_24_P706873	BU627449
unk	41871	NA	NA	NA	NA	NA	(+)eQC-37	unk
unk	41873	NA	NA	NA	NA	NA	(+)eQC-28	unk
unk	41887	NA	NA	NA	NA	NA	(+)eQC-13	unk
unk	41906	NA	NA	NA	NA	NA	NA	unk
unk	41911	NA	NA	NA	NA	NA	A_24_P418099	AK130400
unk	41921	NA	NA	NA	NA	NA	A_32_P143803	THC2376529
unk	41933	NA	NA	NA	NA	NA	(+)eQC-36	unk
unk	41964	NA	NA	NA	NA	NA	(+)eQC-26	unk
unk	42018	NA	NA	NA	NA	NA	NA	unk
unk	42052	NA	NA	NA	NA	NA	NA	unk
unk	42064	NA	NA	NA	NA	NA	A_24_P925993	CD370114
unk	42077	NA	NA	NA	NA	NA	(+)eQC-37	unk
MGC13057	42099	NA	NA	NA	NA	NA	A_23_P210060	NM_001042519
unk	42102	NA	NA	NA	NA	NA	(+)eQC-42	unk
unk	42114	NA	NA	NA	NA	NA	NA	unk
unk	42116	NA	NA	NA	NA	NA	NA	unk
unk	42122	NA	NA	NA	NA	NA	(+)eQC-40	unk
unk	42141	NA	NA	NA	NA	NA	NA	unk
unk	42152	NA	NA	NA	NA	NA	NA	unk
unk	42201	NA	NA	NA	NA	NA	(+)Pro25G-02	unk
unk	42209	NA	NA	NA	NA	NA	(+)Pro25G-02	unk
unk	42224	NA	NA	NA	NA	NA	(+)Pro25G-01	unk
unk	42228	NA	NA	NA	NA	NA	(-)3xSLv1	unk
unk	42233	NA	NA	NA	NA	NA	(+)eQC-08	unk
unk	42264	NA	NA	NA	NA	NA	A_24_P912941	ENST00000354346
unk	42270	NA	NA	NA	NA	NA	(+)eQC-37	unk
unk	42308	NA	NA	NA	NA	NA	NA	unk
unk	42319	NA	NA	NA	NA	NA	(+)eQC-38	unk
unk	42329	NA	NA	NA	NA	NA	(+)eQC-21	unk
unk	42337	NA	NA	NA	NA	NA	A_24_P307885	BC010432
unk	42349	NA	NA	NA	NA	NA	NA	unk
unk	42436	NA	NA	NA	NA	NA	(+)eQC-14	unk
unk	42449	NA	NA	NA	NA	NA	(+)eQC-24	unk
unk	42459	NA	NA	NA	NA	NA	(+)E1A_r60_n11	unk
unk	42477	NA	NA	NA	NA	NA	NA	unk
unk	42491	NA	NA	NA	NA	NA	(+)eQC-32	unk
unk	42502	NA	NA	NA	NA	NA	NA	unk
unk	42523	NA	NA	NA	NA	NA	(+)Pro25G-02	unk
unk	42527	NA	NA	NA	NA	NA	(+)eQC-36	unk
unk	42532	NA	NA	NA	NA	NA	NA	unk
unk	42556	NA	NA	NA	NA	NA	A_24_P887239	THC2282209
unk	42565	NA	NA	NA	NA	NA	NA	unk
unk	42588	NA	NA	NA	NA	NA	A_24_P179336	AY029066
unk	42589	NA	NA	NA	NA	NA	(+)E1A_r60_n9	unk
unk	42593	NA	NA	NA	NA	NA	(+)eQC-38	unk
unk	42627	NA	NA	NA	NA	NA	NA	unk
unk	42638	NA	NA	NA	NA	NA	(-)3xSLv1	unk
unk	42652	NA	NA	NA	NA	NA	NA	unk
unk	42654	NA	NA	NA	NA	NA	(+)eQC-27	unk
unk	42684	NA	NA	NA	NA	NA	NA	unk
unk	42685	NA	NA	NA	NA	NA	(+)eQC-33	unk
unk	42698	NA	NA	NA	NA	NA	NA	unk
unk	42711	NA	NA	NA	NA	NA	NA	unk
unk	42730	NA	NA	NA	NA	NA	A_24_P591119	A_24_P591119
unk	42742	NA	NA	NA	NA	NA	A_24_P32527	ENST00000301701
unk	42808	NA	NA	NA	NA	NA	NA	unk
unk	42810	NA	NA	NA	NA	NA	NA	unk
unk	42835	NA	NA	NA	NA	NA	NA	unk
unk	42839	NA	NA	NA	NA	NA	(+)Pro25G-01	unk
unk	42862	NA	NA	NA	NA	NA	A_24_P926242	A_24_P926242
unk	42870	NA	NA	NA	NA	NA	A_24_P925124	THC2304672
unk	42872	NA	NA	NA	NA	NA	A_24_P920610	A_24_P920610
unk	42884	NA	NA	NA	NA	NA	NA	unk
unk	42914	NA	NA	NA	NA	NA	NA	unk
unk	42941	NA	NA	NA	NA	NA	NA	unk
unk	42943	NA	NA	NA	NA	NA	NA	unk
unk	42955	NA	NA	NA	NA	NA	NA	unk
unk	42963	NA	NA	NA	NA	NA	(+)eQC-23	unk
unk	42964	NA	NA	NA	NA	NA	NA	unk
unk	42973	NA	NA	NA	NA	NA	NA	unk
unk	42983	NA	NA	NA	NA	NA	(+)Pro25G-01	unk
unk	43003	NA	NA	NA	NA	NA	NA	unk
unk	43061	NA	NA	NA	NA	NA	NA	unk
unk	43081	NA	NA	NA	NA	NA	NA	unk
unk	43102	NA	NA	NA	NA	NA	(+)eQC-38	unk
unk	43115	NA	NA	NA	NA	NA	(+)eQC-24	unk
unk	43154	NA	NA	NA	NA	NA	(+)eQC-38	unk
unk	43165	NA	NA	NA	NA	NA	NA	unk
unk	43186	NA	NA	NA	NA	NA	A_32_P23333	AF400500
unk	43279	NA	NA	NA	NA	NA	NA	unk
unk	43281	NA	NA	NA	NA	NA	(+)eQC-07	unk
unk	43305	NA	NA	NA	NA	NA	NA	unk
unk	43314	NA	NA	NA	NA	NA	A_32_P1740	THC2416213
unk	43319	NA	NA	NA	NA	NA	NA	unk
unk	43337	NA	NA	NA	NA	NA	A_23_P106814	A_23_P106814
unk	43423	NA	NA	NA	NA	NA	NA	unk
unk	43462	NA	NA	NA	NA	NA	NA	unk
unk	43493	NA	NA	NA	NA	NA	NA	unk
unk	43498	NA	NA	NA	NA	NA	(+)E1A_r60_a135	unk
unk	43526	NA	NA	NA	NA	NA	A_24_P941020	AK096230
unk	43527	NA	NA	NA	NA	NA	NA	unk
unk	43554	NA	NA	NA	NA	NA	(+)eQC-08	unk
unk	43578	NA	NA	NA	NA	NA	NA	unk
unk	43616	NA	NA	NA	NA	NA	(+)Pro25G-01	unk
unk	43629	NA	NA	NA	NA	NA	A_24_P565540	A_24_P565540
unk	43651	NA	NA	NA	NA	NA	(+)E1A_r60_1	unk
unk	43663	NA	NA	NA	NA	NA	NA	unk
unk	43695	NA	NA	NA	NA	NA	(+)Pro25G-02	unk
unk	43720	NA	NA	NA	NA	NA	NA	unk
unk	43756	NA	NA	NA	NA	NA	NA	unk
unk	43770	NA	NA	NA	NA	NA	(+)Pro25G-02	unk
unk	43774	NA	NA	NA	NA	NA	(+)eQC-04	unk
unk	43784	NA	NA	NA	NA	NA	(+)eQC-37	unk
unk	43793	NA	NA	NA	NA	NA	A_24_P918552	THC2364779
unk	43795	NA	NA	NA	NA	NA	NA	unk
unk	43825	NA	NA	NA	NA	NA	NA	unk
unk	43892	NA	NA	NA	NA	NA	A_24_P272099	AF119844
unk	43895	NA	NA	NA	NA	NA	A_24_P384029	A_24_P384029
unk	43902	NA	NA	NA	NA	NA	NA	unk
unk	43904	NA	NA	NA	NA	NA	(+)Pro25G-02	unk
unk	43925	NA	NA	NA	NA	NA	NA	unk
unk	43966	NA	NA	NA	NA	NA	NA	unk
unk	43974	NA	NA	NA	NA	NA	A_24_P927583	A_24_P927583
unk	44029	NA	NA	NA	NA	NA	(+)eQC-29	unk
unk	44133	NA	NA	NA	NA	NA	NA	unk
unk	44136	NA	NA	NA	NA	NA	NA	unk
unk	44170	NA	NA	NA	NA	NA	(+)Pro25G-01	unk
unk	44210	NA	NA	NA	NA	NA	(+)eQC-38	unk
unk	44215	NA	NA	NA	NA	NA	A_32_P323	BC037323
unk	44228	NA	NA	NA	NA	NA	(+)eQC-10	unk
unk	44272	NA	NA	NA	NA	NA	NA	unk
PFKFB3	5412	1.16e-05	3.86e-08	7.35	8.76507	4.16	A_24_P111096	NM_004566
MGC10814	21963	8.67e-05	9.71e-07	11.1	4.89215	3.52	A_23_P79032	BC004943
VHL	8043	0.000248	4.48e-06	10.3	3.37612	3.52	A_23_P132611	AF088066
unk	42674	1.01e-05	3e-08	10.7	8.43275	3.37	(+)E1A_r60_n9	unk
unk	38307	0.00346	0.000211	4.91	0.844787	3.36	(+)E1A_r60_n9	unk
unk	33511	3e-05	1.83e-07	9.26	7.02481	3.34	(+)E1A_r60_n9	unk
unk	38073	0.0559	0.0116	2.92	-2.6439	3.27	(+)E1A_r60_n9	unk
unk	30827	0.0515	0.0103	2.98	-2.54573	3.26	(+)E1A_r60_n9	unk
unk	33898	0.00029	5.8e-06	7.19	3.90872	3.25	(+)E1A_r60_n9	unk
TDRD10	30689	3.79e-06	8e-09	7.95	10.2889	3.22	A_32_P7974	NM_182499
unk	36557	3.62e-05	2.55e-07	8.35	7.07867	3.11	A_23_P60753	THC2337941
unk	36523	0.0116	0.0012	4.01	-0.714687	3.11	(+)E1A_r60_n9	unk
unk	37417	0.000854	2.87e-05	5.71	2.68588	3.04	(+)E1A_r60_n9	unk
unk	39043	0.0011	4.18e-05	5.64	2.33504	3.04	(+)E1A_r60_n9	unk
KLC3	24763	0.000804	2.64e-05	8.19	2.31478	3.02	A_23_P4653	BC025318
UBC	7912	0.000987	3.56e-05	6.85	1.81289	2.99	A_24_P681301	NM_021009
SLC35E4	40150	0.00032	6.72e-06	6.64	4.06635	2.98	A_23_P259357	NM_001001479
unk	37714	9.99e-07	1.22e-09	8.7	12.1032	2.94	A_23_P141785	A_23_P141785
unk	36835	0.00447	0.000306	4.94	0.331221	2.92	(+)E1A_r60_n9	unk
unk	38626	0.000202	3.25e-06	7.29	4.73351	2.89	A_23_P38860	ENST00000252482
unk	36898	0.00117	4.61e-05	5.47	2.24204	2.87	(+)E1A_r60_n9	unk
unk	34064	0.00035	7.65e-06	6.26	3.91136	2.84	(+)E1A_r60_n9	unk
unk	33178	1.11e-05	3.46e-08	7.39	8.87152	2.79	A_24_P255609	ENST00000324745
ANKK1	26499	2.77e-08	9.54e-12	10.8	16.7345	2.71	A_23_P35943	NM_178510
unk	35985	0.0641	0.0142	2.74	-2.96587	2.69	(+)E1A_r60_n9	unk
unk	40334	0.00733	0.000628	4.16	-0.241935	2.67	(+)E1A_r60_n9	unk
unk	44159	3.07e-07	2.61e-10	9.64	13.5935	2.63	A_23_P201521	A_23_P201521
EGFL6	13791	6.94e-08	3.35e-11	10.2	15.5431	2.61	A_23_P22596	NM_015507
unk	30882	0.027	0.00407	3.33	-1.91942	2.61	(+)E1A_r60_n9	unk
PDZD7	20403	8.85e-08	5.29e-11	10	15.1087	2.59	A_23_P75097	NM_024895
unk	39069	3.74e-07	3.44e-10	9.36	13.3275	2.59	A_23_P130187	A_23_P130187
ILDR1	27330	7.91e-08	4.36e-11	10.1	15.2924	2.57	A_23_P109907	NM_175924
unk	32321	0.0193	0.00254	3.55	-1.48406	2.56	(+)E1A_r60_n9	unk
unk	31563	0.00375	0.000239	4.44	0.55143	2.54	(+)E1A_r60_n9	unk
unk	42446	5.39e-06	1.31e-08	7.76	9.80948	2.49	A_32_P55144	BX537816
ALPK1	20667	8.18e-09	1.52e-12	11.6	18.4649	2.48	A_23_P144531	AK026323
unk	33197	0.041	0.00738	3.03	-2.48644	2.48	(+)E1A_r60_n9	unk
TMEM142A	29374	1.02e-07	6.33e-11	9.94	14.9375	2.46	A_23_P150919	AK027372
RAXL1	22021	7.64e-08	4.02e-11	10.1	15.369	2.45	A_23_P56150	NM_032753
GNG13	15849	1.32e-05	4.72e-08	7.27	8.57106	2.42	A_23_P54736	NM_016541
MALAT1	27910	0.001	3.64e-05	4.86	2.11749	2.42	A_24_P829261	NR_002819
TNMD	19151	1.98e-06	3.59e-09	8.27	11.0625	2.39	A_23_P125588	NM_022144
unk	38944	0.0204	0.00273	3.43	-1.6677	2.39	(+)E1A_r60_n9	unk
unk	40851	1.01e-06	1.29e-09	8.68	12.0511	2.38	A_23_P78975	A_23_P78975
unk	32155	0.134	0.0409	2.21	-3.90547	2.38	(+)E1A_r60_n9	unk
UBOX5	12505	5.43e-07	5.86e-10	9	12.8085	2.37	A_23_P218717	NM_014948
FUT6	2647	1.92e-06	3.4e-09	8.52	11.1318	2.37	A_23_P252664	U27333
unk	35221	1.56e-05	6.41e-08	7.16	8.2739	2.37	A_24_P315581	A_24_P315581
R3HDM2	12465	1.78e-05	7.91e-08	7.08	8.06994	2.35	A_23_P44631	NM_014925
unk	33720	0.0171	0.0021	3.48	-1.52501	2.35	(+)E1A_r60_n9	unk
unk	35384	0.0343	0.00573	3.1	-2.35593	2.32	(+)E1A_r60_n9	unk
HDAC10	21368	8.18e-09	1.79e-12	11.6	18.309	2.3	A_23_P211673	AL512711
MON1B	12493	4.61e-06	1.05e-08	7.85	10.0274	2.28	A_24_P358244	NM_014940
MYO1C	4773	1.57e-07	1.15e-10	9.68	14.3668	2.26	A_23_P164022	NM_033375
GALNT3	2718	1.18e-06	1.63e-09	8.59	11.8241	2.26	A_23_P209459	NM_004482
unk	43136	0.0399	0.00709	3.01	-2.55231	2.26	(+)E1A_r60_n9	unk
unk	33679	1.56e-05	6.32e-08	7.16	8.28673	2.24	A_23_P129258	A_23_P129258
CASP8	924	6.58e-06	1.71e-08	7.66	9.55536	2.23	A_23_P209389	NM_033356
LOC283487	26809	5.59e-05	4.95e-07	6.4	6.28905	2.23	A_23_P130642	NM_178514
unk	39944	8.18e-09	2.02e-12	11.5	18.1948	2.22	A_23_P117971	M15530
GGT6	23804	3.34e-07	2.99e-10	9.28	13.4535	2.2	A_23_P66774	NM_153338
ZNF713	27709	7.76e-05	8.03e-07	6.23	5.81913	2.2	A_23_P74114	NM_182633
unk	29398	0.00986	0.000967	3.82	-0.808165	2.19	(+)E1A_r60_n9	unk
unk	35521	0.0889	0.0227	2.49	-3.51839	2.19	(+)E1A_r60_n9	unk
unk	32083	0.174	0.0602	2.01	-4.23365	2.18	(+)E1A_r60_n9	unk
unk	31031	0.271	0.118	1.65	-4.55218	2.17	(+)E1A_r60_n9	unk
unk	36788	8.01e-05	8.48e-07	6.21	5.766	2.14	A_32_P146450	AW948903
PXN	6155	1.79e-06	2.93e-09	8.35	11.2602	2.09	A_23_P13969	BC052611
unk	31728	0.0119	0.00125	7.23	-1.53394	2.06	NA	unk
unk	29920	0.177	0.0617	1.99	-4.26397	2.05	(+)E1A_r60_n9	unk
C15orf28	20501	2.81e-08	1.08e-11	10.7	16.6134	2.03	A_23_P14649	NM_001040150
unk	34799	9.68e-06	2.84e-08	7.47	9.06364	2.02	A_24_P409182	ENST00000303979
GZ	2900	4.48e-05	3.58e-07	6.52	6.60374	2.02	A_23_P211363	NM_002073
PSPH	6039	1.15e-05	3.73e-08	7.45	8.81465	2.01	A_23_P251987	NM_004577
unk	28839	0.000108	1.34e-06	6.04	5.32224	2	A_24_P869138	A_24_P869138
unk	35537	0.00106	3.96e-05	5.81	2.30996	1.99	(+)E1A_r60_a135	unk
unk	35743	0.0584	0.0124	2.72	-3.16792	1.98	(+)E1A_r60_n9	unk
unk	38299	2.17e-05	1.1e-07	6.95	7.74608	1.96	A_24_P828125	A_24_P828125
PRO0478	14641	5.17e-09	5.94e-13	12.1	19.3398	1.95	A_23_P430140	AF090930
SLC27A1	27891	6.63e-05	6.3e-07	6.31	6.05365	1.95	A_23_P131111	NM_198580
PDE4C	5335	1.84e-06	3.12e-09	8.33	11.1998	1.94	A_23_P119583	NM_000923
unk	37688	8.18e-09	2.07e-12	11.5	18.1737	1.92	A_32_P22989	A_32_P22989
unk	32398	0.000185	2.85e-06	5.77	4.58916	1.91	A_24_P401663	A_24_P401663
ZKSCAN1	8233	6.3e-07	7.38e-10	9.04	12.5828	1.9	A_23_P94063	AY260738
WDR32	41033	2.01e-05	9.83e-08	7	7.8584	1.9	A_24_P583549	BC108686
FANCC	2398	2.74e-05	1.56e-07	6.83	7.41241	1.9	A_23_P71680	BC034271
UCHL1	7949	8.53e-06	2.39e-08	7.53	9.22903	1.86	A_23_P132956	NM_004181
LOC643594	32197	2.53e-05	1.37e-07	6.88	7.53848	1.86	A_24_P341603	XM_926898
unk	16494	4.37e-05	3.42e-07	6.54	6.64737	1.86	A_23_P73058	ENST00000274695
unk	30156	6.48e-05	6.06e-07	6.33	6.092	1.86	A_23_P72583	A_23_P72583
unk	32989	2.81e-08	1.1e-11	10.9	16.5973	1.84	A_23_P32684	AF116619
PAX4	5254	8.38e-05	9.13e-07	6.18	5.69429	1.81	A_23_P59691	NM_006193
LOC440353	12780	0.000107	1.31e-06	6.05	5.34572	1.8	A_24_P167877	NR_002603
unk	41572	0.00127	5.15e-05	5.42	2.1372	1.8	(+)E1A_r60_a107	unk
unk	41135	0.018	0.00227	6.26	-1.75123	1.78	A_24_P374513	ENST00000334647
unk	41973	4.23e-05	3.22e-07	6.56	6.70668	1.77	A_23_P47220	A_23_P47220
LOC399851	28308	8.61e-05	9.55e-07	6.16	5.64985	1.77	A_24_P247408	AY129010
unk	36018	0.0096	0.000931	4.31	-0.550569	1.77	(+)E1A_r60_a135	unk
unk	29696	0.000335	7.21e-06	5.43	3.68675	1.76	A_24_P324141	ENST00000349637
AKR1C3	8982	6.03e-06	1.52e-08	7.71	9.66589	1.75	A_23_P138541	NM_003739
SYN1	7393	0.00246	0.000131	4.4	0.882729	1.75	A_23_P500824	NM_133499
HBG1	3213	0.0344	0.00575	2.98	-2.70364	1.73	A_23_P53137	NM_000559
HDAC4	10327	0.000127	1.66e-06	6.01	5.13318	1.71	A_24_P359859	NM_006037
CES1	1209	0.00112	4.27e-05	4.8	1.96285	1.71	A_23_P206733	NM_001266
unk	37670	0.00034	7.32e-06	5.43	3.67253	1.7	A_32_P69456	THC2352847
unk	38102	5.68e-05	5.08e-07	6.39	6.26394	1.68	A_24_P281025	A_24_P281025
FCGR3A	2444	0.00113	4.38e-05	4.79	1.93944	1.68	A_23_P200728	NM_000569
unk	40040	0.00215	0.000109	5.05	1.43302	1.68	(+)E1A_r60_a107	unk
unk	38177	0.00443	0.000302	4.49	0.446881	1.68	(+)E1A_r60_a107	unk
unk	31939	2.23e-07	1.8e-10	9.5	13.9422	1.67	A_23_P50320	A_23_P50320
PRR11	17570	1.1e-05	3.4e-08	7.4	8.88934	1.67	A_23_P207301	AK001891
CYB5R3	1876	0.000669	1.99e-05	5.07	2.70395	1.67	A_24_P378958	NM_000398
unk	41646	7.67e-06	2.05e-08	7.59	9.3809	1.66	A_23_P143285	AK000809
unk	32798	0.0167	0.00203	3.75	-1.18578	1.66	(+)E1A_r60_a107	unk
unk	43941	3.2e-05	2.07e-07	6.72	7.13687	1.65	A_24_P273214	A_24_P273214
SPARC	7185	4.85e-05	4.01e-07	6.48	6.49277	1.65	A_23_P7642	NM_003118
unk	38281	0.00013	1.72e-06	6	5.10549	1.65	A_24_P499481	A_24_P499481
unk	42085	0.000759	2.42e-05	5	2.51489	1.65	A_24_P153002	A_24_P153002
unk	42227	0.000144	2.01e-06	5.89	4.92831	1.64	A_24_P718503	AK127768
unk	38312	0.109	0.0305	2.42	-3.44437	1.64	(+)E1A_r60_a107	unk
TUBB2A	7873	1.92e-06	3.4e-09	8.29	11.1163	1.63	A_23_P19291	NM_001069
unk	32934	0.0188	0.00244	3.57	-1.44425	1.6	(+)E1A_r60_a107	unk
IQSEC2	12754	0.000324	6.82e-06	5.45	3.74043	1.58	A_32_P159445	NM_015075
ZNF2	8188	0.000407	9.53e-06	5.34	3.41635	1.58	A_23_P39223	NM_021088
POLR2J2	26358	0.000893	3.04e-05	4.92	2.29224	1.58	A_23_P215669	NM_032959
RCOR2	26763	0.00304	0.000177	4.29	0.595669	1.58	A_24_P227326	NM_173587
C9orf88	19477	0.00117	4.6e-05	4.77	1.8915	1.57	A_24_P124097	NM_022833
SNF1LK	24926	0.00306	0.000179	4.28	0.583991	1.57	A_24_P237231	NM_173354
SAA1	6686	0.0116	0.00121	3.66	-1.11008	1.57	A_24_P335092	NM_000331
unk	37025	5.19e-06	1.23e-08	7.88	9.88589	1.56	A_23_P119407	A_23_P119407
unk	39004	0.00731	0.000624	3.83	-0.612117	1.56	A_32_P52713	THC2279765
STMN2	12045	0.000156	2.23e-06	5.86	4.82778	1.55	A_23_P146274	NM_007029
CD248	18263	1.71e-05	7.18e-08	7.12	8.16365	1.54	A_23_P52697	NM_020404
MGC45922	26993	0.000311	6.44e-06	5.48	3.79678	1.54	A_23_P405282	BC033237
SPRR2C	7216	0.000162	2.35e-06	5.84	4.77507	1.53	A_23_P126089	NR_003062
unk	39221	0.00533	0.000394	4.43	0.224922	1.53	(+)E1A_r60_a107	unk
LOC441204	27525	0.000227	3.87e-06	5.66	4.28981	1.52	A_24_P332064	AK056484
LRP3	4243	0.000289	5.75e-06	5.52	3.90697	1.52	A_23_P16415	NM_002333
NKD2	22313	0.000561	1.55e-05	5.16	2.94659	1.52	A_24_P129107	NM_033120
SFRP2	6835	0.000572	1.59e-05	5.15	2.92054	1.52	A_24_P137501	NM_003013
unk	33060	2.81e-05	1.64e-07	6.81	7.36427	1.51	A_32_P10683	BC113121
ORC6L	13412	3.55e-05	2.42e-07	6.66	6.98223	1.51	A_23_P100341	NM_014321
FBXO17	23335	7.17e-05	7.16e-07	6.27	5.92989	1.51	A_24_P151959	AK021860
TCTE3	7545	0.000282	5.52e-06	5.53	3.94669	1.51	A_32_P38286	NM_174910
ADIPOQ	9789	0.000665	1.97e-05	5.08	2.71368	1.51	A_23_P72584	NM_004797
SFRP2	6837	0.000267	5.06e-06	5.56	4.03088	1.5	A_24_P934546	NM_003013
unk	38584	0.138	0.043	2.23	-3.72463	1.5	(+)E1A_r60_a107	unk
ABCC3	9068	1.9e-08	5.67e-12	11	17.225	1.49	A_23_P207507	NM_003786
PPAP2A	8946	9.17e-05	1.06e-06	6.12	5.54694	1.49	A_23_P70060	NM_176895
LOC339344	27454	0.000669	1.99e-05	5.07	2.7024	1.49	A_24_P392486	NM_001012643
unk	36575	0.0037	0.000233	4.61	0.675083	1.49	(+)E1A_r60_a107	unk
PPBP	5731	0.00299	0.000172	4.3	0.618989	1.49	A_23_P121596	NM_002704
HBG1	3215	0.0523	0.0105	2.73	-3.26132	1.49	A_23_P64539	NM_000559
unk	39953	0.00104	3.84e-05	4.84	2.06603	1.48	A_24_P290114	A_24_P290114
TncR	36591	0.00127	5.16e-05	4.73	1.78034	1.46	A_24_P566916	NR_002802
unk	41867	6.34e-10	1.68e-14	14.3	22.579	1.45	A_23_P70069	AK000420
HSD17B1	3528	0.000354	7.8e-06	5.41	3.61043	1.45	A_24_P230502	BC033110
MGC10997	21951	6.4e-05	5.97e-07	6.33	6.10638	1.44	A_23_P26281	NR_001565
MUC2	4701	0.000442	1.07e-05	5.29	3.30632	1.44	A_24_P341761	NM_002457
CEND1	15395	0.000464	1.15e-05	5.27	3.23545	1.44	A_24_P312845	NM_016564
unk	30835	0.000541	1.46e-05	5.18	3.00085	1.44	A_32_P77759	A_32_P77759
unk	39109	0.000605	1.73e-05	5.12	2.83565	1.44	A_24_P848662	CR594528
unk	36134	0.00123	4.91e-05	4.78	1.86409	1.44	A_24_P689119	A_24_P689119
unk	41139	0.00281	0.000158	4.33	0.702514	1.44	A_32_P203585	AA807824
TRIM16	11498	1.57e-07	1.19e-10	9.67	14.337	1.43	A_23_P129903	NM_006470
unk	30043	2.36e-06	4.34e-09	8.3	10.8932	1.42	A_32_P67577	THC2401493
unk	32844	2.7e-05	1.5e-07	6.84	7.4461	1.42	A_23_P211603	A_23_P211603
MEF2B	4451	7.76e-05	8.03e-07	6.23	5.81894	1.42	A_24_P31583	NM_005919
unk	41863	0.000947	3.35e-05	4.89	2.19778	1.42	A_32_P122907	THC2440913
unk	35150	0.135	0.0414	2.21	-3.7294	1.42	(+)E1A_r60_a135	unk
GLB1	2843	2.89e-08	1.2e-11	10.7	16.5193	1.41	A_23_P61529	NM_000404
unk	40169	0.000107	1.32e-06	6.04	5.33476	1.41	A_32_P172002	A_32_P172002
unk	30208	0.000594	1.68e-05	5.13	2.86509	1.41	A_32_P143336	CR623141
unk	30707	0.0011	4.19e-05	4.81	1.98307	1.41	A_24_P32178	ENST00000359589
FTH1	2625	4.27e-05	3.31e-07	6.55	6.67938	1.4	A_24_P919330	NM_002032
unk	36249	0.000458	1.12e-05	5.28	3.26125	1.4	A_32_P11425	A_32_P11425
UCN2	22492	0.0015	6.6e-05	4.64	1.54326	1.4	A_23_P155453	NM_033199
unk	39430	0.0263	0.00393	3.29	-1.98742	1.4	(+)E1A_r60_a107	unk
PTMS	6082	2.2e-05	1.13e-07	6.95	7.72737	1.39	A_23_P128337	NM_002824
HOXA3	3442	0.018	0.00228	3.38	-1.70402	1.39	A_23_P111571	NM_153631
unk	32916	0.000451	1.09e-05	5.29	3.28279	1.38	A_24_P76288	A_24_P76288
ORC6L	37162	5.19e-06	1.24e-08	7.88	9.87927	1.37	A_23_P156807	AK024077
BBS5	24069	3.32e-05	2.17e-07	6.7	7.08786	1.37	A_23_P252642	NM_152384
SCD	6724	0.00557	0.000419	3.97	-0.232589	1.37	A_23_P63618	NM_005063
S100A8	6677	0.236	0.0959	1.72	-5.20291	1.37	A_23_P434809	NM_002964
KIAA1922	23256	8.38e-05	9.18e-07	6.29	5.72556	1.36	A_24_P392723	BC033082
AKR1C1	1820	0.000427	1.02e-05	5.31	3.35252	1.36	A_24_P220947	NM_001353
ASAM	20241	0.000183	2.81e-06	5.77	4.60123	1.35	A_23_P35995	NM_024769
INE1	8889	0.000256	4.74e-06	5.59	4.09457	1.35	A_23_P148602	NM_003669
unk	37921	0.000553	1.51e-05	5.17	2.97181	1.35	A_32_P139634	THC2348959
CENTG3	34777	0.00605	0.000473	3.93	-0.348683	1.35	A_24_P333364	NM_001042535
MGC4618	21647	0.000161	2.32e-06	5.94	4.83708	1.34	A_23_P58148	NM_032326
unk	38016	0.000122	1.57e-06	8.08	4.13639	1.34	(+)eQC-14	unk
C17orf54	26891	0.000304	6.22e-06	5.49	3.83078	1.34	A_24_P229871	NM_182564
RTN3	11098	0.00364	0.000226	4.2	0.357675	1.34	A_32_P83997	NM_201430
FTH1	2627	7.11e-05	7.01e-07	6.27	5.95059	1.33	A_32_P820503	NM_002032
unk	39625	0.000282	5.55e-06	5.53	3.94156	1.33	A_24_P264383	THC2251316
KLK3	380	0.00459	0.000318	4.08	0.0304328	1.33	A_24_P108401	AF335478
unk	31657	0.000107	1.31e-06	6.05	5.34088	1.32	A_32_P10133	AK022045
CD36	1047	0.000773	2.47e-05	4.99	2.49187	1.32	A_23_P111583	NM_001001547
unk	40731	0.00363	0.000226	4.7	0.763179	1.32	(+)E1A_r60_a135	unk
TMSL3	7718	0.00904	0.000854	3.73	-0.89419	1.32	A_24_P143189	NM_183049
XIST	8126	0.0125	0.00135	3.54	-1.3431	1.32	A_24_P500584	NR_001564
ZNF406	18652	0.000267	5.06e-06	5.56	4.03105	1.31	A_32_P109922	NM_020863
SFRP2	6836	0.000521	1.37e-05	5.21	3.06473	1.31	A_23_P81103	NM_003013
unk	42230	0.00602	0.000471	4.24	-0.0225729	1.31	(+)E1A_r60_a107	unk
unk	30181	0.0976	0.0259	2.45	-3.49724	1.31	(+)E1A_r60_a107	unk
unk	18502	2.8e-05	1.61e-07	6.88	7.39946	1.3	A_24_P375205	ENST00000343519
S100P	6685	0.00528	0.000388	4	-0.158527	1.3	A_23_P58266	NM_005980
unk	36837	0.000139	1.91e-06	5.91	4.97433	1.29	A_24_P186464	ENST00000295399
unk	39070	0.000189	2.97e-06	5.8	4.56585	1.29	A_32_P94122	THC2273762
STMN2	12046	0.000392	8.94e-06	5.36	3.4784	1.29	A_23_P399265	S82024
unk	28820	0.000479	1.2e-05	5.25	3.18998	1.29	A_24_P480206	A_24_P480206
SF3A2	8556	0.00108	4.08e-05	4.82	2.00777	1.29	A_23_P90339	NM_007165
unk	38377	0.00588	0.000453	3.95	-0.307157	1.29	A_24_P478153	THC2250454
unk	36264	0.0157	0.00186	3.63	-1.32694	1.29	(+)E1A_r60_a107	unk
unk	35665	0.0186	0.00238	3.49	-1.58362	1.29	(+)E1A_r60_a107	unk
unk	43077	0.0653	0.0146	2.77	-2.95364	1.29	(+)E1A_r60_a107	unk
unk	41643	0.327	0.157	1.48	-4.76479	1.29	(+)E1A_r60_a107	unk
LOXL2	4228	1.19e-06	1.7e-09	8.57	11.7826	1.28	A_23_P111995	NM_002318
unk	31431	4.99e-05	4.19e-07	6.46	6.4509	1.28	A_32_P139400	A_32_P139400
NDOR1	14372	0.00116	4.55e-05	4.78	1.90334	1.28	A_23_P257407	AK026089
TCF1	7493	0.00139	5.9e-05	4.68	1.65192	1.28	A_23_P36757	NM_000545
unk	40607	0.0506	0.0101	2.87	-2.78586	1.28	(+)E1A_r60_a107	unk
HSPA8	3554	6.94e-08	3.29e-11	10.2	15.56	1.27	A_24_P287129	NM_006597
LCE1C	27739	2.24e-05	1.16e-07	6.94	7.6996	1.27	A_23_P303891	NM_178351
SNCA	7097	0.00647	0.000529	3.89	-0.454246	1.27	A_23_P29939	NM_007308
TMSL3	7717	0.00855	0.000787	3.74	-0.832552	1.27	A_23_P399201	NM_183049
PF4	5394	0.00931	0.000892	3.7	-0.952437	1.27	A_24_P79403	NM_002619
unk	43472	0.017	0.00209	3.69	-1.27899	1.27	(+)E1A_r60_a135	unk
unk	37285	0.0165	0.002	3.57	-1.41685	1.27	(+)E1A_r60_a107	unk
SAA2	6687	0.0154	0.0018	3.43	-1.61861	1.27	A_23_P306203	NM_030754
unk	29520	0.0771	0.0185	2.6	-3.31711	1.27	A_32_P199901	ENST00000276173
ATF7IP2	20525	0.419	0.228	1.26	-5.02278	1.27	A_24_P341987	NM_024997
unk	35276	0.000182	2.78e-06	5.78	4.61093	1.26	A_24_P8130	AK092421
unk	35047	1.18e-06	1.64e-09	8.58	11.8166	1.25	A_32_P177725	THC2416098
unk	35682	0.000116	1.48e-06	6	5.22591	1.25	A_32_P30187	A_32_P30187
unk	37872	0.00508	0.000367	4.46	0.292208	1.25	(+)E1A_r60_a20	unk
unk	35849	4.51e-05	3.66e-07	6.51	6.58135	1.24	A_24_P576591	AL137705
FGR	2508	0.00162	7.39e-05	4.6	1.43488	1.24	A_23_P103932	NM_005248
unk	41700	0.00332	0.0002	4.84	0.892921	1.24	(+)E1A_r60_a135	unk
KIAA1545	18691	0.00355	0.000219	4.21	0.39077	1.24	A_24_P280497	AF490258
LCE1D	27740	0.00469	0.000327	4.07	0.0040448	1.24	A_23_P375524	NM_178352
CD36	1048	0.00936	0.0009	3.69	-0.960086	1.24	A_24_P925505	S67044
unk	40048	0.114	0.0324	2.35	-3.67541	1.24	(+)E1A_r60_a107	unk
TMSB4X	7715	0.0137	0.00153	3.49	-1.46248	1.23	A_24_P374516	NM_021109
FPR1	2607	0.0209	0.00283	3.26	-2.04171	1.23	A_23_P38795	NM_002029
unk	29195	0.0331	0.00544	3.17	-2.26644	1.23	(+)E1A_r60_a107	unk
LENG8	23265	1.82e-05	8.23e-08	7.14	8.04787	1.22	A_24_P40061	NM_052925
TNK2	10912	7.54e-05	7.61e-07	6.24	5.87113	1.22	A_24_P94643	NM_001010938
SPSB4	22847	7.59e-05	7.68e-07	6.24	5.86208	1.22	A_23_P258381	NM_080862
LCE3E	27750	0.00022	3.69e-06	5.67	4.33595	1.22	A_23_P340338	NM_178435
ATN1	2002	0.000561	1.55e-05	5.16	2.94597	1.22	A_24_P24244	NM_001007026
IGF2	28902	0.00225	0.000116	4.44	1.00036	1.22	A_23_P150609	NM_001007139
TPSG1	13624	0.00576	0.00044	3.96	-0.2786	1.22	A_23_P26294	NM_012467
LOXL2	4225	4.75e-07	4.95e-10	9.07	12.9715	1.21	A_23_P111995	NM_002318
BTBD14B	23086	0.000989	3.57e-05	4.86	2.13574	1.21	A_24_P271285	NM_052876
unk	41566	0.00822	0.000743	4.19	-0.344063	1.21	(+)E1A_r60_a135	unk
unk	37750	0.0121	0.00129	3.56	-1.30362	1.21	A_32_P160200	THC2342129
PALM2-AKAP2	28883	0.0165	0.00201	3.39	-1.71885	1.21	A_23_P342654	NM_147150
S100A9	6678	0.0438	0.00811	2.84	-3.02045	1.21	A_23_P23048	NM_002965
unk	41348	0.175	0.0605	2.02	-4.22506	1.21	(+)E1A_r60_a107	unk
LOC349114	27712	2.25e-05	1.17e-07	6.93	7.68734	1.2	A_32_P12183	NM_198284
FTH1	2626	0.000482	1.22e-05	5.28	3.19887	1.2	A_24_P58337	NM_002032
unk	39678	0.00112	4.3e-05	6.13	1.81039	1.2	(+)eQC-38	unk
PTGDS	6048	0.00397	0.000258	4.15	0.233532	1.2	A_23_P146554	NM_000954
unk	29971	0.0144	0.00165	3.76	-1.12418	1.2	(+)E1A_r60_a107	unk
DKFZP434A0131	16038	2.8e-05	1.61e-07	6.81	7.37925	1.19	A_32_P45894	NM_018991
HLA-C	3296	0.000188	2.94e-06	5.76	4.55775	1.19	A_23_P95917	BC008457
unk	38060	0.00143	6.11e-05	4.67	1.61773	1.19	A_24_P127051	A_24_P127051
unk	34930	0.0835	0.0207	2.56	-3.40252	1.19	(+)E1A_r60_a107	unk
HSPA8	3557	8.5e-08	4.88e-11	10.1	15.1852	1.18	A_32_P13728	NM_006597
GLB1	2842	1.18e-06	1.6e-09	8.71	11.8542	1.18	A_23_P61531	NM_000404
unk	42979	2.33e-05	1.24e-07	6.91	7.63499	1.18	A_23_P105732	A_23_P105732
unk	42434	0.00402	0.000262	4.15	0.21687	1.18	A_32_P56744	THC2371471
PRAC	21735	7.7e-06	2.07e-08	7.59	9.36885	1.17	A_23_P15621	NM_032391
unk	43202	0.000128	1.68e-06	5.96	5.10242	1.17	A_24_P177795	ENST00000343149
FTH1	2628	0.000334	7.13e-06	5.44	3.69746	1.17	A_32_P111565	NM_002032
unk	28697	0.00163	7.46e-05	4.6	1.42557	1.17	A_24_P478495	AK093171
unk	31021	0.014	0.00157	3.48	-1.49041	1.17	A_32_P71551	ENST00000378644
HTRA1	5959	1.16e-05	3.79e-08	7.36	8.7833	1.16	A_23_P97990	NM_002775
AD7C-NTP	14474	5.4e-05	4.71e-07	6.48	6.35458	1.16	A_23_P148858	AF010144
CTRB2	1677	0.000947	3.35e-05	4.89	2.19722	1.16	A_32_P86150	NM_001025200
unk	43816	0.00128	5.22e-05	4.73	1.76938	1.16	A_24_P522631	ENST00000340381
ANXA2	320	0.00252	0.000136	4.38	0.846004	1.16	A_23_P146644	NM_001002857
unk	26876	0.0081	0.000728	3.77	-0.759417	1.16	A_24_P90923	ENST00000321214
unk	43487	0.0266	0.004	3.46	-1.77156	1.16	(+)Pro25G-01	unk
VNN2	9254	0.0386	0.00676	2.91	-2.85244	1.16	A_23_P122724	NM_004665
unk	34881	0.113	0.0322	2.41	-3.47086	1.16	(+)E1A_r60_a135	unk
HSPA8	3555	2.23e-07	1.74e-10	9.51	13.9702	1.15	A_23_P24594	NM_006597
OGFR	12016	0.000144	2e-06	5.9	4.9335	1.15	A_23_P28707	NM_007346
PIP5K1C	13172	0.00119	4.69e-05	4.77	1.87426	1.15	A_23_P78952	NM_012398
PLAC4	25686	0.00244	0.000129	4.4	0.895401	1.15	A_32_P216241	AF269287
COL3A1	1397	0.0272	0.00413	3.11	-2.39426	1.15	A_23_P142533	NM_000090
G0S2	14968	0.0493	0.00968	3.05	-2.63802	1.15	A_23_P74609	NM_015714
HLA-C	3295	1.56e-05	6.4e-08	7.16	8.27525	1.14	A_24_P298409	NM_002117
C10orf39	26713	1.6e-05	6.65e-08	7.14	8.23789	1.14	A_24_P332081	NM_194303
LOC388817	28079	8.21e-05	8.79e-07	6.19	5.73072	1.14	A_32_P61061	NM_001008741
unk	30013	8.33e-05	9.03e-07	6.18	5.70418	1.14	A_24_P238769	A_24_P238769
unk	37567	0.000317	6.62e-06	5.5	3.78757	1.14	A_23_P102071	AK027315
unk	44184	0.000397	9.11e-06	5.35	3.45975	1.14	A_32_P90178	A_32_P90178
TNXB	7754	0.00516	0.000376	4.01	-0.128467	1.14	A_24_P213884	NM_019105
unk	33364	0.0195	0.00257	3.46	-1.68666	1.14	(+)E1A_r60_a107	unk
SPPL2B	18079	0.034	0.00568	2.98	-2.69178	1.14	A_23_P79066	NM_020172
COTL1	13187	8.29e-05	8.96e-07	6.19	5.71234	1.13	A_24_P416131	NM_021149
unk	39956	0.00013	1.71e-06	5.95	5.08275	1.13	A_23_P100522	AK027211
unk	34945	0.000399	9.2e-06	6.66	3.01124	1.13	(-)3xSLv1	unk
unk	31651	0.000804	2.64e-05	6.22	2.20354	1.13	(+)eQC-17	unk
GLTSCR1	14902	0.00405	0.000265	4.14	0.205251	1.13	A_23_P130780	NM_015711
ASAH1	487	0.00695	0.000581	3.85	-0.544163	1.13	A_23_P216325	NM_004315
unk	42364	0.044	0.00817	2.93	-2.75331	1.13	(+)E1A_r60_a107	unk
TNFRSF25	9071	3.94e-05	2.94e-07	6.59	6.79651	1.12	A_23_P126844	NM_148965
unk	40168	0.000487	1.23e-05	5.24	3.16591	1.12	A_24_P101879	A_24_P101879
C5orf23	19964	0.00256	0.000139	4.38	0.824027	1.12	A_23_P58676	NM_024563
unk	33161	0.00286	0.000162	4.32	0.677425	1.12	A_32_P8724	THC2409364
HLA-C	3297	5.4e-05	4.73e-07	6.42	6.33244	1.11	A_23_P113716	BC002463
unk	34757	0.000311	6.45e-06	5.47	3.79517	1.11	A_23_P125109	A_23_P125109
unk	32869	0.000466	1.16e-05	5.27	3.22743	1.11	A_24_P478362	THC2367544
ANXA1	318	0.00148	6.48e-05	4.65	1.56175	1.11	A_23_P94501	NM_000700
unk	33611	0.000108	1.33e-06	6.04	5.32919	1.1	A_24_P341427	A_24_P341427
XTP7	22513	0.000451	1.09e-05	5.29	3.28295	1.1	A_24_P399454	NM_138568
unk	41608	0.000473	1.18e-05	5.26	3.21013	1.1	A_24_P862083	AK055621
LOC145694	24631	0.001	3.64e-05	4.86	2.11869	1.1	A_24_P608468	AK056793
B2M	601	0.00882	0.000823	3.73	-0.875306	1.1	A_23_P37441	NM_004048
unk	39449	0.0282	0.00435	3.09	-2.44313	1.1	A_24_P461664	A_24_P461664
unk	35289	0.0652	0.0145	3.87	-2.69465	1.1	NA	unk
C21orf88	23167	3.06e-05	1.9e-07	6.75	7.21909	1.09	A_24_P267664	NM_153754
SULT1A2	7343	0.000265	4.97e-06	5.57	4.04841	1.09	A_23_P106773	NM_177528
AKR1C1	1817	0.000557	1.52e-05	5.17	2.96294	1.09	A_23_P257971	NM_001353
LOC389286	28130	0.000679	2.05e-05	5.06	2.67383	1.09	A_23_P156811	NM_001018022
unk	12786	0.000692	2.12e-05	5.05	2.64347	1.09	A_24_P403016	ENST00000326831
NRGN	5066	0.00132	5.5e-05	4.77	1.75579	1.09	A_23_P116264	NM_006176
EN2	2216	0.00479	0.000338	4.05	-0.0253021	1.09	A_23_P134433	NM_001427
SMARCC2	7065	0.00535	0.000398	3.99	-0.182365	1.09	A_24_P129813	NM_139067
ADAM8	100	0.0207	0.00281	3.26	-2.03545	1.09	A_24_P300777	NM_001109
unk	38304	0.0478	0.00924	2.95	-2.67097	1.09	(+)E1A_r60_a135	unk
SCD	6725	0.0521	0.0105	2.73	-3.25685	1.09	A_32_P163858	NM_005063
unk	34022	0.0745	0.0175	2.61	-3.36053	1.09	(+)E1A_r60_a107	unk
LOXL2	4232	1.41e-06	2.17e-09	8.47	11.5487	1.08	A_23_P111995	NM_002318
LOC388817	28078	6.16e-05	5.65e-07	6.35	6.16047	1.08	A_24_P340679	NM_001008741
NECAP1	13794	0.000235	4.13e-06	5.63	4.22779	1.08	A_24_P116132	NM_015509
HRASLS5	23504	0.000812	2.67e-05	4.97	2.41699	1.08	A_23_P416314	BC034222
ALOX5	258	0.00151	6.68e-05	4.67	1.55006	1.08	A_23_P104464	NM_000698
CLU	1328	0.00192	9.37e-05	4.52	1.20515	1.08	A_23_P215913	NM_203339
HBM	28877	0.0337	0.00559	2.99	-2.67633	1.08	A_23_P15055	NM_001003938
unk	43245	0.0618	0.0134	2.72	-3.13719	1.08	(+)E1A_r60_a107	unk
unk	34558	0.0896	0.0229	2.52	-3.37425	1.08	(+)E1A_r60_a135	unk
HLA-G	3341	1.78e-05	7.84e-08	7.08	8.07827	1.07	A_24_P311926	NM_002127
unk	33123	0.000649	1.9e-05	5.09	2.74622	1.07	A_24_P178877	ENST00000331807
SPRR2B	7215	0.001	3.64e-05	4.86	2.11747	1.07	A_23_P148949	NM_001017418
C16orf3	810	0.00116	4.54e-05	4.78	1.90569	1.07	A_23_P344515	NM_001214
unk	35067	0.00157	7.13e-05	4.62	1.46953	1.07	A_32_P79152	THC2269537
ECHDC1	17707	0.00175	8.22e-05	4.56	1.33194	1.07	A_23_P82206	NM_018479
unk	42015	0.00302	0.000175	4.29	0.606408	1.07	A_24_P315885	A_24_P315885
ANXA2	319	0.000105	1.27e-06	6.06	5.36954	1.06	A_32_P94798	NM_001002857
unk	31887	0.000253	4.64e-06	5.59	4.11546	1.06	A_24_P290068	A_24_P290068
HLA-B	3294	0.000774	2.48e-05	4.99	2.48904	1.06	A_24_P113674	NM_005514
unk	43417	0.000937	3.29e-05	4.89	2.21692	1.06	A_24_P33217	A_24_P33217
unk	40764	0.000938	3.3e-05	4.89	2.21401	1.06	A_24_P230100	A_24_P230100
COL6A1	1415	0.00163	7.47e-05	4.6	1.42399	1.06	A_32_P32254	NM_001848
NFE2L1	4939	0.0187	0.0024	3.34	-1.8332	1.06	A_24_P930276	L24123
unk	34285	0.0723	0.0168	2.7	-3.0795	1.06	(+)E1A_r60_a135	unk
ALAS2	227	0.167	0.057	1.98	-4.76475	1.06	A_32_P385587	NM_000032
FADS3	4183	8.72e-06	2.46e-08	7.52	9.20075	1.05	A_23_P64404	NM_021727
TNFAIP2	7726	7.93e-05	8.33e-07	6.21	5.78286	1.05	A_23_P421423	NM_006291
FTH1	2624	0.000162	2.34e-06	5.84	4.77846	1.05	A_32_P342064	NM_002032
NKX1-2	38610	0.000524	1.39e-05	5.2	3.05236	1.05	A_24_P256155	XM_372331
LOC389833	27155	0.000945	3.34e-05	4.89	2.20156	1.05	A_23_P356646	NM_001033515
SYNPO	12380	0.00279	0.000156	4.33	0.713431	1.05	A_24_P405992	NM_007286
DNM1DN8-2	43131	0.0523	0.0106	2.73	-3.26263	1.05	A_23_P106472	AF357221
unk	33126	0.0747	0.0176	2.62	-3.34324	1.05	(+)E1A_r60_a107	unk
ALAS2	228	0.108	0.0299	2.28	-4.20223	1.05	A_32_P22654	NM_000032
HBQ1	3216	0.129	0.0389	2.16	-4.43287	1.05	A_23_P49254	NM_005331
unk	38655	0.000213	3.51e-06	5.69	4.38668	1.04	A_24_P289625	AK095583
unk	29411	0.00105	3.9e-05	4.83	2.0525	1.04	A_24_P152793	A_24_P152793
C19orf31	28522	0.0184	0.00235	3.33	-1.86885	1.04	A_24_P15640	NM_001014373
LOXL2	4230	9.99e-07	1.24e-09	8.7	12.0884	1.03	A_23_P111995	NM_002318
ACADVL	43	1.56e-05	6.28e-08	7.17	8.29345	1.03	A_23_P207650	NM_000018
PREB	10822	2.55e-05	1.39e-07	6.87	7.52191	1.03	A_23_P91114	NM_013388
KRT16	4073	3.32e-05	2.18e-07	6.92	7.14049	1.03	A_23_P38537	NM_005557
ITIH5	20834	0.000188	2.92e-06	5.76	4.56445	1.03	A_23_P104252	NM_030569
TMEM38A	19723	0.000279	5.42e-06	5.54	3.96418	1.03	A_24_P202748	NM_024074
LOC388494	41872	0.00156	7.07e-05	4.62	1.47659	1.03	A_32_P55462	CR593500
C9orf14	25270	0.0127	0.00138	3.89	-0.902197	1.03	A_24_P848091	AF418573
LEP	4139	0.0508	0.0101	2.75	-3.22381	1.03	A_24_P397817	NM_000230
unk	36520	0.336	0.163	1.43	-5.57969	1.03	A_24_P147849	A_24_P147849
PEMT	11194	1.2e-05	4.04e-08	7.33	8.72201	1.02	A_23_P163955	NM_007169
TUBB2A	7872	5.59e-05	4.98e-07	6.4	6.28202	1.02	A_23_P501276	NM_001069
SDK2	16172	9.43e-05	1.1e-06	6.11	5.50947	1.02	A_23_P89691	NM_019064
MARVELD3	22770	0.000412	9.7e-06	5.37	3.41718	1.02	A_24_P153713	BC005052
ACTB	73	0.00046	1.13e-05	5.44	3.34437	1.02	A_32_P137939	NM_001101
unk	38144	0.000414	9.78e-06	6.85	2.91419	1.02	(+)eQC-38	unk
unk	37195	0.000689	2.09e-05	6.6	2.3224	1.02	(+)eQC-02	unk
unk	39605	0.00132	5.44e-05	4.71	1.73065	1.02	A_24_P565503	A_24_P565503
GSTM3	3094	0.00344	0.000209	4.23	0.433983	1.02	A_24_P914434	NM_000849
CRYAB	1570	0.00575	0.000439	3.96	-0.276341	1.02	A_24_P206776	NM_001885
unk	34166	0.0119	0.00126	3.57	-1.27681	1.02	A_24_P763655	THC2271508
LOXL2	4223	4e-06	8.7e-09	7.92	10.2079	1.01	A_23_P111995	NM_002318
LOC388817	28077	1.52e-05	5.75e-08	7.2	8.3788	1.01	A_23_P258340	NM_001008741
unk	31451	0.000463	1.14e-05	5.27	3.23989	1.01	A_24_P230195	A_24_P230195
unk	37637	0.000807	2.65e-05	4.97	2.42361	1.01	A_24_P135628	ENST00000319426
LOC644117	42931	0.00107	3.98e-05	4.85	2.0665	1.01	A_24_P135461	XM_927338
FTHL12	2630	0.00128	5.23e-05	4.73	1.76805	1.01	A_24_P92771	NR_002205
COL12A1	1431	0.00311	0.000183	4.28	0.563616	1.01	A_23_P214168	NM_004370
unk	30376	0.046	0.00873	2.81	-3.088	1.01	A_24_P714316	A_24_P714316
unk	39097	0.0608	0.0131	2.72	-3.2256	1.01	(+)E1A_r60_a107	unk
LOC388817	28076	0.00017	2.54e-06	5.81	4.69833	1	A_32_P96272	NM_001008741
LOXL2	4229	4.96e-06	1.15e-08	7.81	9.93759	0.999	A_23_P111995	NM_002318
SEMA3G	18071	0.00989	0.000971	3.66	-1.03252	0.999	A_23_P6818	NM_020163
unk	32596	0.000405	9.42e-06	5.34	3.42788	0.997	A_32_P3914	THC2437430
FMOD	2583	0.00191	9.26e-05	4.52	1.21733	0.997	A_23_P114883	NM_002023
unk	35196	0.00234	0.000122	4.42	0.951213	0.996	A_32_P12282	A_32_P12282
unk	41037	0.0659	0.0147	2.59	-3.56671	0.993	A_32_P138586	CB050471
CYB5R3	1878	0.000192	3.04e-06	6.09	4.65676	0.992	A_23_P502224	NM_000398
THEM5	27026	0.00123	4.91e-05	4.75	1.82881	0.992	A_24_P331711	NM_182578
unk	41547	0.000168	2.48e-06	5.82	4.72375	0.989	A_24_P32895	CA848728
unk	37824	0.000249	4.53e-06	5.6	4.13854	0.986	A_24_P230130	A_24_P230130
LOC389286	28129	0.00281	0.000158	4.33	0.704494	0.986	A_23_P156809	NM_001018022
unk	32741	0.00357	0.00022	4.21	0.385347	0.986	A_24_P587993	A_24_P587993
FLJ45717	28069	0.00446	0.000305	4.09	0.0707612	0.986	A_24_P831309	NM_207401
C22orf23	21870	0.000929	3.23e-05	6.1	2.05579	0.984	A_24_P941407	AK097339
KIAA1856	21853	0.0985	0.0263	2.34	-4.08615	0.983	A_24_P762669	XM_376567
GRIN1	3038	0.00619	0.000493	3.92	-0.386501	0.982	A_23_P96072	NM_021569
PSMA7	5990	8.53e-06	2.36e-08	7.54	9.24116	0.981	A_23_P91468	NM_002792
unk	43418	2.1e-05	1.05e-07	7.04	7.80757	0.981	A_32_P87582	THC2418648
HLA-E	3338	0.000501	1.3e-05	5.23	3.11798	0.981	A_24_P326082	NM_005516
SCOTIN	15340	0.000608	1.75e-05	5.12	2.82719	0.981	A_24_P46159	NM_016479
RGS18	19299	0.00274	0.000153	4.34	0.735151	0.981	A_23_P302550	NM_130782
LOC643201	41502	0.00746	0.000647	4.06	-0.317302	0.981	A_24_P914043	BC034407
unk	44127	0.0143	0.00164	3.86	-0.990617	0.981	(-)3xSLv1	unk
unk	36186	0.0427	0.0078	3.09	-2.46751	0.981	(+)E1A_r60_a135	unk
MLL3	18861	0.0613	0.0132	2.64	-3.46865	0.981	A_24_P204269	NM_170606
LPHN1	12458	0.000501	1.3e-05	5.23	3.1181	0.978	A_23_P391926	NM_001008701
unk	42790	0.0748	0.0176	2.68	-3.1219	0.977	(+)E1A_r60_a135	unk
unk	25953	0.000238	4.25e-06	5.67	4.21887	0.976	A_24_P392540	ENST00000324445
TALDO1	7440	3.02e-05	1.84e-07	6.76	7.24812	0.974	A_23_P44993	NM_006755
ITGB2	3877	0.00339	0.000205	4.26	0.469504	0.974	A_23_P329573	NM_000211
C1orf117	27689	0.000871	2.94e-05	4.93	2.32398	0.973	A_24_P169073	NM_182623
unk	38111	0.000493	1.27e-05	5.27	3.17094	0.971	A_24_P50601	A_24_P50601
LOXL2	4226	3.28e-06	6.48e-09	8.04	10.4928	0.969	A_23_P111995	NM_002318
unk	40936	0.000745	2.34e-05	5.01	2.54439	0.969	A_23_P206568	A_23_P206568
unk	30170	0.0289	0.00448	3.32	-2.03121	0.969	(+)E1A_r60_a135	unk
unk	24123	0.000263	4.91e-06	5.61	4.07715	0.968	A_24_P161403	ENST00000324656
ZNF579	25455	0.0544	0.0112	2.71	-3.3136	0.968	A_24_P293089	NM_152600
LOXL2	4224	4.61e-06	1.04e-08	7.85	10.0355	0.967	A_23_P111995	NM_002318
CCND2	987	3.94e-05	2.93e-07	6.59	6.79668	0.967	A_24_P278747	NM_001759
IFI30	11253	0.0049	0.000348	4.04	-0.0552253	0.967	A_23_P153745	NM_006332
FLJ10490	16849	0.0735	0.0171	2.53	-3.70301	0.966	A_24_P48522	NM_018111
GSTM3	3093	0.003	0.000174	4.3	0.611485	0.964	A_23_P12343	NM_000849
unk	38619	0.00366	0.000228	4.2	0.350927	0.963	A_32_P116219	A_32_P116219
KISS1R	21862	0.0061	0.000482	3.92	-0.365248	0.963	A_23_P101761	NM_032551
unk	36605	0.000321	6.76e-06	5.46	3.74909	0.962	A_23_P48001	ENST00000355675
FTL	2633	0.000405	9.37e-06	5.34	3.43249	0.962	A_32_P155247	NM_000146
unk	28720	1.78e-05	7.89e-08	7.16	8.08828	0.961	A_24_P818010	AK097080
unk	29380	0.000119	1.52e-06	5.99	5.20131	0.961	A_24_P195629	THC2301132
unk	39604	0.000352	7.73e-06	5.41	3.61973	0.96	A_32_P123743	THC2376725
PROK2	18999	0.0472	0.00903	2.8	-3.11979	0.959	A_24_P97342	NM_021935
VGLL3	28112	1.52e-05	5.85e-08	7.19	8.36209	0.958	A_23_P132763	NM_016206
unk	31608	0.000229	3.94e-06	5.65	4.27383	0.958	A_24_P255663	A_24_P255663
PPID	5741	0.0119	0.00126	3.57	-1.2821	0.958	A_23_P45022	NM_005038
CTSS	1693	0.00112	4.27e-05	4.8	1.96459	0.956	A_23_P46141	NM_004079
ANXA2P1	322	0.00919	0.000877	3.7	-0.93548	0.955	A_24_P204244	NR_001562
CSN1S1	1610	0.0119	0.00127	3.58	-1.26836	0.955	A_23_P110234	NM_001890
STAT1	7309	6.44e-07	7.7e-10	8.89	12.5469	0.954	A_24_P274270	NM_139266
ACTB	71	6.61e-05	6.24e-07	6.32	6.06365	0.954	A_24_P226554	NM_001101
MMP9	4577	0.0458	0.00868	2.81	-3.08352	0.954	A_23_P40174	NM_004994
unk	41878	0.0778	0.0187	2.49	-3.78147	0.954	A_24_P349788	ENST00000325814
EFNB3	2128	0.0217	0.00298	3.25	-2.0768	0.953	A_23_P433588	NM_001406
FBXL17	19457	0.0836	0.0207	2.44	-3.87528	0.952	A_32_P20288	BC063316
TEX2	17691	3.16e-06	6.11e-09	8.06	10.5507	0.95	A_23_P4036	NM_018469
C9orf19	25068	7.61e-05	7.75e-07	6.24	5.85352	0.949	A_23_P414913	NM_022343
unk	30870	0.0169	0.00206	3.38	-1.74519	0.948	A_24_P530977	A_24_P530977
GGT2	31416	0.0014	5.93e-05	4.68	1.64645	0.946	A_24_P83848	M30474
unk	28682	0.00399	0.00026	4.15	0.225858	0.946	A_32_P33294	BM808621
COTL1	13184	0.00061	1.76e-05	5.12	2.82068	0.945	A_23_P3866	NM_021149
ERAF	15459	5.09e-05	4.29e-07	7.6	6.60839	0.943	A_23_P135486	NM_016633
FTL	2631	0.000745	2.35e-05	5.01	2.54362	0.942	A_23_P50504	NM_000146
LOC388817	28080	0.000267	5.05e-06	5.56	4.03164	0.941	A_24_P772061	NM_001008741
FLJ11710	20344	0.000355	7.83e-06	5.41	3.6063	0.941	A_23_P3922	AK021772
unk	33434	0.000206	3.33e-06	6.05	4.57591	0.94	A_32_P185741	THC2410251
LOC440248	28340	5.16e-06	1.21e-08	7.79	9.88952	0.939	A_32_P211080	NM_199045
FLJ27365	28396	3.21e-05	2.08e-07	6.79	7.15393	0.938	A_32_P330000	NM_207477
unk	43190	0.000574	1.6e-05	5.15	2.91205	0.938	A_24_P752279	A_24_P752279
unk	29001	0.000311	6.42e-06	5.66	3.87932	0.937	(+)E1A_r60_a135	unk
SEMA3C	11351	0.0136	0.00152	3.5	-1.45478	0.937	A_23_P256473	NM_006379
CDKN2B	1164	0.000189	2.96e-06	5.75	4.55037	0.936	A_24_P360674	NM_078487
BCAM	4272	0.000791	2.58e-05	4.98	2.44938	0.935	A_23_P398574	NM_005581
LOC283677	26850	0.314	0.147	1.53	-4.9385	0.935	A_24_P127528	NM_001042367
ATP6V1E1	574	7.64e-08	4.04e-11	10.1	15.366	0.934	A_23_P143551	NM_001696
LOXL2	4231	1.32e-05	4.63e-08	7.28	8.58829	0.934	A_23_P111995	NM_002318
COL11A1	1428	0.000321	6.73e-06	5.7	3.8647	0.934	A_23_P11806	NM_080629
unk	29524	7.83e-05	8.19e-07	6.22	5.799	0.933	A_24_P418044	BC089454
PLEKHQ1	20723	3.9e-07	3.67e-10	9.2	13.2569	0.932	A_23_P129246	NM_025201
unk	41176	6.63e-05	6.3e-07	6.31	6.05408	0.932	A_23_P41553	ENST00000283964
unk	42637	0.000281	5.49e-06	5.53	3.95198	0.932	A_24_P15821	A_24_P15821
PPIAL4	25501	0.000305	6.26e-06	5.49	3.82325	0.93	A_24_P203226	NM_178230
UBC	7909	0.00267	0.000147	4.36	0.770692	0.93	A_24_P889720	NM_021009
unk	32968	0.0264	0.00395	3.13	-2.35413	0.93	A_24_P324479	AK024930
unk	34656	0.0659	0.0147	2.74	-3.07337	0.93	(+)E1A_r60_a135	unk
C12orf5	18242	4.7e-06	1.08e-08	7.84	9.99938	0.929	A_23_P128486	NM_020375
PEF1	28965	1.58e-06	2.51e-09	8.41	11.4086	0.928	A_23_P313	NM_012392
HSD11B1	3526	0.00492	0.000351	4.04	-0.0627492	0.928	A_23_P63209	NM_181755
unk	41950	0.0056	0.000423	3.97	-0.240841	0.928	A_24_P745960	A_24_P745960
unk	30685	0.000532	1.42e-05	5.19	3.02819	0.927	A_24_P178415	A_24_P178415
CEBPB	1185	0.000873	2.95e-05	4.93	2.31994	0.926	A_23_P143242	NM_005194
unk	38525	0.0385	0.00673	2.92	-2.84837	0.926	A_23_P149707	ENST00000235180
C4orf18	15438	0.000218	3.62e-06	5.68	4.35601	0.925	A_23_P218928	NM_016613
ATP2A3	541	0.0264	0.00395	3.38	-1.80535	0.922	A_24_P202319	NM_174958
AD7C-NTP	14475	2.45e-05	1.32e-07	6.89	7.57288	0.92	A_23_P148852	AF010144
HSPA8	3556	0.000286	5.65e-06	5.52	3.92384	0.919	A_24_P295745	NM_153201
PSMC2	6007	1.72e-05	7.33e-08	7.11	8.14425	0.918	A_23_P304287	NM_002803
SMCR5	24458	0.000202	3.24e-06	5.72	4.46265	0.918	A_23_P388798	AF467442
SOX8	14920	0.00175	8.24e-05	4.56	1.32945	0.918	A_24_P65292	NM_014587
ITIH5	20833	0.00327	0.000196	4.25	0.496801	0.918	A_23_P97841	NM_030569
PLAC8	15442	0.00893	0.000837	3.75	-0.837842	0.918	A_23_P81219	NM_016619
unk	34135	0.0615	0.0133	2.79	-2.98095	0.918	(+)E1A_r60_a135	unk
MGC46336	26886	0.000532	1.42e-05	5.19	3.02881	0.917	A_24_P161144	BC036762
MNDA	4595	0.112	0.0319	2.25	-4.25715	0.917	A_23_P137935	NM_002432
JTV1	8456	5.84e-07	6.44e-10	8.96	12.7177	0.916	A_23_P70991	NM_006303
ST8SIA2	8540	0.000131	1.76e-06	5.94	5.05591	0.916	A_23_P117805	NM_006011
unk	36731	0.00547	0.000409	3.98	-0.208768	0.914	A_24_P315405	A_24_P315405
ATG16L2	22418	5.39e-05	4.66e-07	6.42	6.34696	0.913	A_23_P36305	NM_033388
FTL	2632	0.000506	1.32e-05	5.22	3.10289	0.913	A_23_P50498	NM_000146
UBB	7908	0.00256	0.000139	4.38	0.824245	0.912	A_24_P113109	NM_018955
ACTB	72	0.000399	9.21e-06	5.35	3.44959	0.909	A_23_P31323	NM_001101
ANXA5	326	0.000255	4.7e-06	5.59	4.10191	0.908	A_23_P69720	NM_001154
PILRB	14891	0.000391	8.91e-06	5.36	3.48168	0.906	A_23_P19829	NM_013440
PLIN	5585	0.00128	5.26e-05	4.72	1.76198	0.906	A_23_P26154	NM_002666
CKB	1290	0.0504	0.00998	2.75	-3.21139	0.906	A_24_P61537	NM_001823
unk	32227	0.000409	9.59e-06	5.33	3.40986	0.905	A_24_P323778	A_24_P323778
LOXL2	4227	1.89e-05	8.88e-08	7.04	7.95796	0.904	A_23_P111995	NM_002318
dJ222E13.2	22743	0.000236	4.15e-06	5.63	4.2218	0.902	A_24_P242036	NR_002184
unk	41360	0.00102	3.73e-05	4.85	2.0948	0.901	A_32_P214611	THC2443466
unk	43512	0.00249	0.000134	5.27	0.982342	0.901	(+)eQC-36	unk
unk	35120	0.000103	1.24e-06	6.07	5.3946	0.9	A_24_P366445	ENST00000330189
OSCAR	23844	0.000399	9.2e-06	5.35	3.45041	0.9	A_23_P50368	NM_206818
LYZ	4283	0.0198	0.00262	3.29	-1.96901	0.9	A_24_P42264	NM_000239
ANKRD38	25493	3.55e-05	2.43e-07	6.66	6.98129	0.899	A_32_P51237	NM_181712
KRT16	4074	0.000455	1.11e-05	6.2	3.56795	0.899	A_24_P392991	NM_005557
unk	43050	0.0592	0.0126	2.85	-2.90594	0.898	(+)E1A_r60_a135	unk
unk	42203	0.0148	0.0017	3.79	-1.04858	0.896	A_32_P149435	BX107899
unk	35757	0.0116	0.00121	3.58	-1.23774	0.896	A_24_P136629	CR607522
unk	39936	0.0707	0.0163	2.56	-3.57146	0.896	A_32_P132422	A_32_P132422
unk	35842	4.48e-05	3.56e-07	6.52	6.60813	0.895	A_23_P100539	CR609146
unk	44126	0.0154	0.0018	3.64	-1.25653	0.895	BrightCorner	BrightCorner
CCDC80	25056	0.0143	0.00162	3.47	-1.51972	0.895	A_23_P58082	NM_199511
CHI3L2	1254	0.000537	1.44e-05	5.19	3.01835	0.893	A_23_P12082	NM_004000
unk	30649	0.000267	5.02e-06	5.56	4.03769	0.889	A_24_P392661	A_24_P392661
LAMB3	4112	0.000515	1.34e-05	5.21	3.08376	0.889	A_23_P86012	NM_001017402
RHBDL1	9402	0.00264	0.000144	4.36	0.791514	0.889	A_23_P26468	NM_003961
unk	36506	3.31e-05	2.16e-07	6.71	7.09368	0.888	A_23_P255637	A_23_P255637
ZNF575	26982	0.0539	0.011	2.71	-3.3014	0.888	A_24_P416595	NM_174945
unk	30782	0.132	0.0403	2.2	-4.18061	0.887	(+)E1A_r60_a107	unk
unk	38387	0.00114	4.45e-05	4.78	1.92461	0.886	A_24_P101771	A_24_P101771
CAC1E	846	0.00897	0.000843	3.72	-0.898907	0.886	A_23_P34554	NM_000721
unk	37236	0.0163	0.00197	3.83	-1.13298	0.886	(+)E1A_r60_n11	unk
unk	42111	0.38	0.197	1.35	-4.91674	0.886	(+)E1A_r60_a135	unk
CD79A	1093	0.000487	1.24e-05	5.24	3.15836	0.885	A_23_P107735	NM_001783
unk	33433	0.00557	0.00042	3.97	-0.234779	0.885	A_23_P108534	A_23_P108534
KCNK15	18992	0.000109	1.37e-06	6.03	5.29984	0.884	A_23_P109026	NM_022358
unk	33141	0.00301	0.000174	5.13	0.778248	0.882	(+)eQC-07	unk
KIAA0319	10466	0.0011	4.17e-05	5.26	2.26004	0.881	A_23_P168324	NM_014809
CAV1	935	0.0314	0.00507	3.03	-2.58571	0.88	A_23_P134454	NM_001753
HLA-B	3293	0.00255	0.000138	4.38	0.833335	0.879	A_23_P125107	NM_005514
unk	41202	0.0478	0.00922	2.97	-2.48089	0.879	(+)eQC-40	unk
CAC1B	840	0.000131	1.74e-06	5.94	5.06619	0.878	A_23_P159622	NM_000718
unk	35627	0.000607	1.74e-05	5.12	2.83055	0.878	A_24_P101722	ENST00000355049
FLJ45445	28307	0.000704	2.17e-05	5.04	2.6191	0.878	A_24_P898915	NM_001004321
unk	36547	0.000684	2.07e-05	5.09	2.68324	0.877	A_32_P46456	THC2318474
unk	42584	0.000915	3.14e-05	4.91	2.26032	0.876	A_24_P332780	A_24_P332780
HBD	3208	0.0458	0.00866	2.84	-3.01263	0.876	A_23_P87346	NM_000519
MTCH2	13541	0.00013	1.72e-06	5.95	5.07935	0.875	A_23_P64010	NM_014342
LST1	8449	0.00368	0.000231	4.19	0.339397	0.873	A_24_P94916	NM_007161
CAPN2	898	2.45e-07	2.03e-10	9.44	13.827	0.872	A_23_P23924	NM_001748
FLJ10357	17446	3.67e-06	7.67e-09	7.97	10.3302	0.872	A_23_P99661	NM_018071
ADFP	132	2.72e-05	1.52e-07	6.84	7.43433	0.872	A_23_P134953	NM_001122
MYO1F	4690	0.000854	2.86e-05	4.94	2.35032	0.872	A_23_P142447	NM_012335
VIM	8051	0.122	0.0357	2.21	-4.3324	0.871	A_23_P161194	NM_003380
unk	33442	0.0462	0.00879	2.95	-2.70978	0.869	(+)E1A_r60_a135	unk
UBC	7910	0.0106	0.00107	3.63	-1.12905	0.868	A_24_P266880	NM_021009
unk	35416	0.117	0.0336	2.23	-4.30449	0.867	A_32_P70341	THC2348879
unk	44166	0.0397	0.00706	3.14	-2.30611	0.866	(-)3xSLv1	unk
LOC146325	24665	0.00286	0.000162	4.32	0.679932	0.865	A_32_P78936	NM_145270
unk	40622	1.15e-05	3.66e-08	7.37	8.81834	0.864	A_24_P497843	THC2290002
unk	31995	8.59e-05	9.51e-07	6.16	5.65374	0.864	A_24_P384369	A_24_P384369
unk	36362	0.000272	5.24e-06	5.59	4.01482	0.863	A_24_P152833	CV323793
H19	26725	0.004	0.00026	4.15	0.223175	0.862	A_24_P52697	NR_002196
unk	32115	0.000621	1.8e-05	5.11	2.79981	0.858	A_32_P29551	THC2450799
unk	44053	1.47e-05	5.43e-08	7.22	8.43415	0.857	A_24_P212314	A_24_P212314
MAP2K1	5901	0.000174	2.63e-06	5.8	4.66622	0.856	A_23_P20248	NM_002755
S100A6	6675	0.0134	0.00148	3.5	-1.43403	0.856	A_23_P201711	NM_014624
PILRB	14892	2.8e-05	1.6e-07	6.82	7.38873	0.855	A_24_P403244	NM_013440
LOC440799	28698	3.38e-05	2.24e-07	6.83	7.09599	0.854	A_32_P202472	NR_002829
ECOP	20953	4.5e-05	3.63e-07	6.52	6.59089	0.854	A_23_P168211	NM_030796
unk	37938	0.00111	4.25e-05	5.94	1.8531	0.854	(+)eQC-37	unk
APBB1IP	16137	0.00125	5.04e-05	4.74	1.80359	0.854	A_23_P401700	NM_019043
C14orf43	22751	0.00198	9.81e-05	4.5	1.16109	0.853	A_24_P417959	NM_194278
GPAM	18703	0.0107	0.00109	3.62	-1.14393	0.853	A_24_P227069	NM_020918
unk	42494	0.00188	9.06e-05	4.53	1.23765	0.852	A_24_P161655	A_24_P161655
GPX1	3004	0.00109	4.14e-05	4.84	2.0108	0.851	A_23_P250671	NM_201397
unk	37200	0.0585	0.0124	2.66	-3.40927	0.851	A_32_P90455	ENST00000376615
PLA2G4A	5551	0.000487	1.24e-05	5.24	3.15878	0.85	A_23_P11685	NM_024420
HTF9C	14265	0.0432	0.00794	3	-2.46777	0.85	A_23_P120784	NM_022727
SNX26	23373	0.0696	0.0159	2.56	-3.63699	0.85	A_24_P10674	NM_052948
PKN2	37960	0.173	0.0596	1.97	-4.59723	0.85	A_32_P226918	NM_006256
PPIA	5735	2.8e-05	1.62e-07	6.81	7.37493	0.849	A_32_P68459	NM_203430
TUBA6	21981	9.12e-05	1.05e-06	6.13	5.55797	0.849	A_24_P58529	NM_032704
PCGF5	21710	0.000133	1.81e-06	5.93	5.02983	0.849	A_23_P202117	BC007377
CTSB	1683	0.00624	0.000498	3.91	-0.39685	0.849	A_24_P303770	NM_147780
AES	184	3.91e-06	8.35e-09	7.94	10.2483	0.848	A_23_P165061	NM_198969
AFG3L1	189	1.15e-05	3.68e-08	7.37	8.81191	0.848	A_23_P355289	NM_001132
ACTB	70	0.000333	7.08e-06	5.44	3.70376	0.848	A_23_P135769	NM_001101
unk	37780	0.0069	0.000575	4.31	-0.181165	0.848	(-)3xSLv1	unk
unk	42447	0.119	0.0345	2.22	-4.3277	0.848	A_32_P151317	BI818647
LOC388817	28081	0.000586	1.65e-05	5.14	2.8839	0.847	A_24_P246943	NM_001008741
MGC33584	27245	0.00437	0.000296	4.1	0.100142	0.847	A_24_P384099	NM_173680
MYPN	21891	0.0078	0.000691	4.16	-0.338234	0.845	A_24_P376120	NM_032578
unk	42895	0.00884	0.000826	3.72	-0.87936	0.844	A_32_P65934	BF802139
SQSTM1	9258	0.00023	3.96e-06	5.65	4.26791	0.843	A_23_P81399	NM_003900
MGC10334	20847	0.00228	0.000118	4.43	0.982998	0.842	A_24_P234105	NM_001029885
LCP1	4128	0.0145	0.00167	3.46	-1.54378	0.842	A_23_P204847	NM_002298
AGPAT3	18026	3.7e-08	1.62e-11	10.5	16.2349	0.841	A_24_P344711	NM_020132
NPIP	9705	0.000561	1.54e-05	5.16	2.94869	0.841	A_32_P140823	NM_006985
FLJ35934	28357	0.0102	0.00101	3.65	-1.06749	0.841	A_24_P401294	NM_207453
TPM3	7787	6.3e-07	7.27e-10	8.91	12.602	0.84	A_23_P310222	NM_152263
unk	28984	0.000942	3.33e-05	4.89	2.2055	0.84	A_24_P101651	BC013171
SPP1	7206	0.137	0.0424	2.12	-4.50889	0.84	A_23_P7313	NM_000582
IL8RB	3751	0.00455	0.000315	4.14	0.112887	0.837	A_23_P135755	NM_001557
unk	42578	0.0417	0.00756	3.02	-2.57023	0.837	(+)E1A_r60_a20	unk
unk	44169	0.0646	0.0143	2.76	-2.84681	0.837	A_32_P99942	THC2375058
BTNL9	25160	0.00504	0.000363	4.03	-0.094324	0.835	A_32_P187951	NM_152547
BMP8A	27772	0.0959	0.0253	2.36	-4.05141	0.835	A_23_P115118	NM_181809
GABRE	2689	0.00867	0.000805	3.73	-0.853984	0.834	A_23_P159775	NM_021990
AMICA1	23610	0.0457	0.00864	2.81	-3.07898	0.834	A_24_P192914	NM_153206
DOCK6	18594	1.85e-05	8.6e-08	7.05	7.98872	0.832	A_23_P67299	NM_020812
DK	19581	1.21e-06	1.76e-09	8.56	11.7531	0.831	A_23_P200056	NM_023018
AQP1	388	0.0388	0.00682	2.91	-2.86055	0.83	A_23_P372834	NM_198098
SPP1	7205	0.142	0.0448	2.1	-4.55716	0.83	A_23_P7313	NM_000582
unk	32891	0.00135	5.65e-05	4.7	1.69364	0.829	A_24_P341476	THC2301753
unk	43009	0.0239	0.00344	3.45	-1.68132	0.829	(+)eQC-39	unk
GCA	13604	0.0209	0.00284	3.26	-2.04567	0.827	A_23_P28485	NM_012198
HCN4	10693	0.102	0.0275	2.32	-4.12802	0.827	A_24_P279060	NM_005477
unk	34643	0.0492	0.00964	2.77	-3.1792	0.826	A_23_P211468	AA837799
tcag7.1017	28769	1.56e-05	6.17e-08	7.17	8.31011	0.825	A_32_P107667	NM_001004351
unk	33594	0.000103	1.25e-06	6.07	5.39074	0.825	A_23_P107048	BC002811
PPIA	5736	6.91e-05	6.68e-07	6.29	5.99677	0.824	A_24_P95038	NM_203430
unk	29389	0.000239	4.29e-06	5.62	4.19095	0.824	A_23_P350295	ENST00000383620
FKSG30	28714	0.000373	8.39e-06	5.38	3.53992	0.824	A_32_P155776	NM_001017421
unk	40526	0.13	0.0396	2.24	-3.97626	0.824	(+)E1A_r60_a135	unk
ARAF	402	0.00211	0.000106	4.47	1.08532	0.823	A_23_P73511	NM_001654
LOX	4216	1.22e-05	4.18e-08	7.32	8.6876	0.822	A_23_P122216	NM_002317
unk	40027	0.00191	9.29e-05	4.52	1.21379	0.822	A_32_P80781	THC2390306
unk	41450	0.00215	0.000109	4.46	1.05609	0.822	A_23_P344531	ENST00000307662
unk	40116	2.44e-05	1.31e-07	6.96	7.59891	0.821	A_24_P856722	AI791206
unk	23971	0.00146	6.31e-05	4.66	1.58725	0.821	A_23_P137830	ENST00000309884
C20orf24	17788	6.17e-05	5.68e-07	6.35	6.15569	0.82	A_23_P102582	NM_018840
unk	39144	0.0522	0.0105	2.73	-3.25913	0.82	A_32_P20997	BU561469
NFE2	4937	0.0927	0.024	2.38	-4.00677	0.819	A_23_P13753	NM_006163
FGFR2	2502	0.00149	6.59e-05	4.67	1.56301	0.818	A_23_P202334	NM_022970
SCARB1	1049	0.00419	0.000279	4.12	0.156262	0.818	A_23_P203900	NM_005505
FBXO39	25437	0.147	0.0471	2.18	-3.79874	0.818	A_32_P204980	NM_153230
CPNE2	26184	3.53e-06	7.14e-09	8	10.3995	0.817	A_23_P37988	NM_152727
unk	31678	0.00152	6.75e-05	4.64	1.52157	0.817	A_24_P264059	AF318342
SLC34A3	24503	0.00451	0.00031	4.08	0.0548106	0.817	A_23_P113682	NM_080877
unk	37741	0.0161	0.00193	3.91	-1.14041	0.815	(+)eQC-38	unk
HCRTR2	3236	0.0571	0.012	2.94	-2.65089	0.815	A_23_P8328	NM_001526
FTHL17	15941	9.78e-05	1.16e-06	6.09	5.46507	0.813	A_23_P148410	NM_031894
DND1	27793	0.000314	6.53e-06	5.51	3.80087	0.813	A_32_P42054	NM_194249
HUS1B	24275	0.00669	0.000552	4.33	-0.0337799	0.813	A_23_P133739	NM_148959
unk	40691	0.0086	0.000795	4.22	-0.353464	0.813	(+)eQC-38	unk
PARP10	22061	0.116	0.0333	2.23	-4.29585	0.813	A_23_P84762	NM_032789
MLXIPL	15147	0.000676	2.03e-05	5.06	2.68298	0.812	A_24_P200831	NM_032951
MGEA5	11616	0.00262	0.000143	4.37	0.798701	0.811	A_24_P67898	AF307332
DEFA3	1847	0.222	0.0868	1.77	-5.12015	0.811	A_23_P31816	NM_005217
ITPK1	3899	4.16e-05	3.13e-07	6.57	6.73303	0.81	A_23_P37399	NM_014216
LOC399744	28300	9.17e-05	1.06e-06	6.12	5.54765	0.81	A_32_P75425	NM_001013665
unk	43511	0.00243	0.000129	4.4	0.899213	0.809	A_23_P110655	AF116688
LOC440353	39968	0.000559	1.53e-05	5.17	2.95693	0.808	A_24_P204675	NR_002603
TEX14	17855	0.000185	2.84e-06	6.94	4.8197	0.806	A_23_P54996	NM_198393
LDHB	4134	0.000706	2.17e-05	5.04	2.61662	0.806	A_23_P53476	NM_002300
SPP1	7201	0.155	0.0511	2.03	-4.67037	0.805	A_23_P7313	NM_000582
unk	32689	2.01e-05	9.85e-08	7	7.85692	0.804	A_24_P247014	A_24_P247014
DGAT2	21874	0.058	0.0122	2.67	-3.39725	0.804	A_23_P53198	NM_032564
SULT1A4	28874	0.000144	2.01e-06	5.89	4.925	0.803	A_24_P262201	NM_001017389
ACAD8	14258	0.00153	6.83e-05	4.69	1.56402	0.802	A_23_P47426	NM_014384
unk	43489	0.00352	0.000216	4.24	0.418125	0.802	A_24_P135515	A_24_P135515
unk	42554	0.0173	0.00214	3.73	-1.23228	0.801	A_32_P76427	BX108468
HIST1H1D	3167	0.000249	4.54e-06	5.6	4.1358	0.8	A_24_P260639	NM_005320
unk	33723	0.00148	6.51e-05	4.65	1.55699	0.8	A_24_P853410	A_24_P853410
USH1C	10765	0.00267	0.000147	4.52	0.947643	0.799	A_23_P116430	NM_005709
unk	35466	0.0283	0.00436	3.42	-1.82921	0.799	A_24_P941723	A_24_P941723
MYCBP	14112	0.000286	5.64e-06	5.56	3.94285	0.798	A_23_P86230	NM_012333
unk	44218	0.0915	0.0236	2.39	-3.99074	0.798	A_24_P392407	AK092271
unk	29751	0.000103	1.23e-06	6.12	5.41861	0.797	A_24_P367543	AK024382
PTMA	6078	0.00615	0.000487	3.92	-0.375977	0.797	A_23_P434301	NM_002823
unk	41082	0.0214	0.00292	3.43	-1.77955	0.797	(+)E1A_r60_a20	unk
CALD1	870	0.000133	1.8e-06	5.93	5.03521	0.796	A_24_P921366	NM_033138
ADRA2A	159	0.00127	5.21e-05	4.73	1.7722	0.795	A_23_P138706	NM_000681
unk	42863	0.00264	0.000145	4.36	0.788557	0.795	A_32_P34495	AK026418
GRIN1	3039	0.00647	0.000529	3.89	-0.454428	0.795	A_23_P84670	NM_021569
SPRED2	25868	0.000517	1.35e-05	6.1	3.34672	0.794	A_24_P315535	NM_181784
LOC440353	12781	0.000681	2.06e-05	5.06	2.67074	0.793	A_32_P174151	NR_002603
FHIT	2512	0.0668	0.015	2.58	-3.58265	0.793	A_24_P938313	NM_002012
unk	40416	0.00169	7.82e-05	4.58	1.37973	0.792	A_32_P202621	A_32_P202621
unk	35809	0.0167	0.00204	3.75	-1.18942	0.792	(+)eQC-37	unk
unk	41730	0.0415	0.00752	3	-2.63439	0.792	(+)E1A_r60_a20	unk
ITGB5	3883	0.00373	0.000236	4.18	0.316265	0.791	A_23_P166633	NM_002213
CC2	980	0.0176	0.00219	3.56	-1.38702	0.791	A_23_P58321	NM_001237
TRPV1	8061	0.000238	4.22e-06	5.63	4.2057	0.79	A_23_P500244	NM_080706
HLA-H	3343	0.00557	0.000421	3.97	-0.235548	0.79	A_32_P234459	NR_001434
E2F2	2060	0.0157	0.00185	3.47	-1.53068	0.79	A_23_P408955	NM_004091
unk	37557	0.00155	6.96e-05	5.65	1.82672	0.789	(+)eQC-40	unk
unk	24796	0.0359	0.00611	3.25	-2.10904	0.789	A_24_P164664	ENST00000359119
unk	37525	0.00299	0.000172	5.28	0.775864	0.788	(-)3xSLv1	unk
LOC440248	28339	0.00022	3.69e-06	5.67	4.33594	0.787	A_23_P346048	NM_199045
BAG3	9994	0.00185	8.86e-05	4.56	1.27708	0.787	A_23_P52552	NM_004281
PPA1	5718	0.00072	2.23e-05	5.03	2.59062	0.786	A_23_P161338	NM_021129
unk	39742	0.0174	0.00215	3.53	-1.32521	0.786	A_24_P59882	AF119893
unk	37644	0.0199	0.00264	3.28	-1.97739	0.786	A_32_P230059	A_32_P230059
unk	31725	0.00224	0.000115	5.02	1.35406	0.785	A_32_P787109	ENST00000357504
KIFC2	22627	3.93e-05	2.86e-07	6.6	6.82039	0.784	A_23_P358542	NM_145754
DKFZp586C0721	31568	0.000597	1.7e-05	5.16	2.87342	0.783	A_23_P305292	AL137734
unk	25114	0.00428	0.000287	4.11	0.129572	0.783	A_32_P33114	ENST00000381889
GPSM3	19079	9.76e-05	1.15e-06	6.1	5.47106	0.781	A_23_P219060	NM_022107
LDHA	4132	0.00173	8.14e-05	4.57	1.3411	0.781	A_23_P47565	NM_005566
unk	30321	0.00224	0.000115	4.44	1.00479	0.781	A_24_P58727	A_24_P58727
unk	35878	0.0023	0.000119	4.43	0.972849	0.781	A_32_P206175	THC2429183
unk	41969	0.0834	0.0207	2.45	-3.8727	0.781	A_24_P7785	A_24_P7785
LOX	4218	1.11e-05	3.45e-08	7.39	8.87354	0.78	A_23_P122216	NM_002317
CRR9	20920	3.62e-05	2.53e-07	6.65	6.94055	0.78	A_23_P110504	NM_030782
unk	28843	0.000524	1.39e-05	5.2	3.05208	0.78	A_24_P323715	ENST00000374534
unk	44104	0.000531	1.41e-05	5.19	3.03361	0.78	A_32_P157671	A_32_P157671
OR2H1	14196	0.000864	2.92e-05	4.94	2.33294	0.78	A_23_P111092	NM_030883
unk	31096	0.0015	6.66e-05	4.64	1.53495	0.78	A_24_P316454	BC022826
unk	36322	0.00314	0.000185	5.09	0.730043	0.78	(+)eQC-39	unk
LOC650392	31497	0.00443	0.000302	4.09	0.0799028	0.78	A_24_P367812	BC028099
unk	32772	0.00503	0.000362	4.03	-0.0935583	0.78	A_32_P230174	AW874684
RHO	6375	0.0161	0.00193	3.4	-1.68168	0.78	A_23_P57950	NM_000539
unk	36093	0.192	0.0702	1.92	-4.3806	0.78	A_32_P89049	THC2376431
PSMD8	6025	1.82e-05	8.33e-08	7.13	8.03619	0.779	A_23_P67466	NM_002812
LOC645904	43501	0.0243	0.00351	3.4	-1.78354	0.779	A_32_P183598	XM_928876
ITGB1	3876	0.00467	0.000326	4.07	0.008403	0.778	A_32_P95397	NM_002211
unk	39138	0.000572	1.59e-05	5.15	2.92028	0.777	A_32_P46112	A_32_P46112
unk	40521	0.00289	0.000165	4.31	0.662584	0.777	A_32_P43914	THC2443137
SPP1	7210	0.136	0.0419	2.13	-4.49704	0.777	A_23_P7313	NM_000582
FRZB	2616	0.000487	1.24e-05	5.24	3.16334	0.776	A_23_P10902	NM_001463
TPM3	7788	0.000487	1.24e-05	5.24	3.1627	0.776	A_32_P29784	NM_153649
PALLD	12646	0.0164	0.00199	3.39	-1.71108	0.776	A_23_P213102	NM_016081
UNQ467	28039	0.00151	6.68e-05	5.29	1.88733	0.775	A_23_P90453	NM_207392
unk	35360	0.0312	0.00501	3.04	-2.53598	0.775	A_32_P168342	ENST00000299289
EEF1A1	2099	0.00165	7.58e-05	4.62	1.42754	0.774	A_24_P763243	NM_001402
DKFZp434K191	14760	0.00557	0.00042	3.99	-0.218744	0.774	A_24_P687305	NM_001029950
CCL19	6771	0.0265	0.00397	3.13	-2.35883	0.772	A_23_P123853	NM_006274
unk	42403	0.038	0.0066	2.92	-2.83113	0.772	A_24_P551842	ENST00000361789
unk	43518	0.0888	0.0226	2.41	-3.95357	0.772	A_32_P234913	A_32_P234913
unk	23529	0.00519	0.000378	4.82	0.166034	0.771	A_23_P377839	ENST00000324961
MCAM	4409	0.00326	0.000194	4.25	0.503258	0.769	A_23_P162171	NM_006500
SOX17	19251	0.0541	0.0111	2.71	-3.3057	0.769	A_24_P46946	NM_022454
unk	44017	0.159	0.0527	2.09	-4.10849	0.769	(+)E1A_r60_a20	unk
BARX2	8872	0.00214	0.000108	5.05	1.43999	0.768	A_23_P13083	NM_003658
unk	44208	0.0858	0.0216	2.51	-3.36543	0.768	(-)3xSLv1	unk
unk	42691	0.145	0.046	2.08	-4.57957	0.767	A_32_P170368	AI878825
ADAM12	8501	4.19e-05	3.18e-07	6.56	6.71976	0.766	A_23_P202327	NM_003474
unk	34154	0.00193	9.47e-05	4.54	1.21328	0.765	A_24_P557019	THC2406147
unk	32512	0.00218	0.000112	4.46	1.03795	0.765	A_24_P237686	ENST00000236199
ACTG1	77	0.0025	0.000134	4.39	0.859935	0.764	A_32_P156963	NM_001614
unk	39476	0.00114	4.4e-05	4.79	1.93501	0.763	A_23_P33511	AX721087
APOL1	8878	0.00308	0.00018	4.28	0.575717	0.763	A_24_P87931	NM_145343
unk	33205	0.00736	0.000632	4.15	-0.191004	0.763	A_24_P843604	ENST00000340621
GAPDH	2725	0.000528	1.4e-05	5.2	3.04113	0.762	A_23_P13899	NM_002046
IER5	15378	0.0943	0.0247	2.37	-4.02975	0.762	A_24_P379223	NM_016545
LOC389517	35540	1.81e-06	2.99e-09	8.34	11.2405	0.761	A_32_P222079	NM_001032389
unk	29793	0.00171	7.97e-05	4.58	1.3618	0.761	A_32_P109315	CR592082
THEG	15416	0.00119	4.74e-05	4.76	1.86342	0.76	A_23_P131074	NM_016585
MGST1	4510	0.00397	0.000257	4.15	0.234482	0.76	A_23_P36658	NM_145791
GS	2895	0.00511	0.000371	4.02	-0.115965	0.76	A_24_P418809	NM_080425
unk	26558	2.96e-05	1.79e-07	6.84	7.29196	0.759	A_24_P708363	A_24_P708363
DCAKD	20307	0.00433	0.000292	4.11	0.114644	0.759	A_24_P58331	NM_024819
DBI	1792	0.0108	0.0011	3.62	-1.14921	0.759	A_23_P79199	NM_020548
S100A4	6673	0.0404	0.00723	2.89	-2.91443	0.758	A_23_P94800	NM_002961
unk	28234	0.00136	5.69e-05	4.72	1.72285	0.757	A_23_P45712	A_23_P45712
unk	33917	0.00934	0.000897	3.69	-0.957526	0.757	A_23_P136296	A_23_P136296
SPON2	11225	0.00499	0.000358	4.03	-0.0823777	0.756	A_23_P121533	NM_012445
LYNX1	19643	0.0338	0.0056	2.99	-2.67852	0.756	A_23_P257672	NM_177458
PTK6	6073	0.154	0.0504	2.11	-4.07099	0.756	A_23_P56978	NM_005975
GSTO2	23579	0.0216	0.00297	3.45	-1.64944	0.755	A_23_P202206	NM_183239
CCND1	634	0.0278	0.00426	3.1	-2.42365	0.755	A_23_P202837	NM_053056
DGAT2	21873	0.0452	0.0085	2.82	-3.0644	0.755	A_24_P295791	NM_032564
LOC649294	39628	0.00025	4.56e-06	5.6	4.13069	0.754	A_24_P401270	AK091259
CD53	1071	0.00306	0.000178	4.31	0.603731	0.754	A_23_P74547	NM_000560
LOC388494	42003	0.00606	0.000475	3.93	-0.352033	0.754	A_24_P775659	CR593500
LAIR1	4100	0.000116	1.47e-06	6.01	5.22901	0.753	A_23_P209135	NM_021706
TTTY5	21313	0.0142	0.00161	3.57	-1.35817	0.753	A_23_P34209	NR_001541
RAC2	6208	0.0297	0.00468	3.06	-2.51128	0.753	A_23_P218774	NM_002872
TANC2	13957	0.000291	5.82e-06	5.6	3.93323	0.752	A_24_P361480	AJ278120
ACTG1	76	0.000776	2.49e-05	4.99	2.48584	0.751	A_32_P175198	NM_001614
unk	41097	0.0546	0.0112	2.79	-2.99101	0.751	A_24_P937831	THC2377793
unk	42518	0.221	0.0863	1.84	-4.29425	0.751	A_32_P30656	THC2381194
SOD2	7132	0.00298	0.000171	4.32	0.642761	0.75	A_23_P134176	NM_000636
CMTM2	24663	0.00412	0.000273	4.31	0.33952	0.75	A_23_P152234	NM_144673
IDH1	3621	0.00387	0.000249	4.16	0.264331	0.75	A_32_P45009	NM_005896
unk	38464	0.0273	0.00414	3.11	-2.39681	0.75	A_24_P778928	THC2410279
BIRC7	19912	0.00132	5.46e-05	4.8	1.79939	0.749	A_23_P79769	NM_022161
LOX	4213	6.97e-05	6.79e-07	6.29	5.98157	0.748	A_23_P122216	NM_002317
KCNG2	14061	0.0469	0.00898	3.05	-2.42973	0.748	A_23_P61171	NM_012283
VKORC1L1	25199	2.91e-05	1.73e-07	6.79	7.31129	0.747	A_23_P413815	NM_173517
unk	35913	0.00348	0.000212	4.22	0.420314	0.747	A_24_P341616	A_24_P341616
PLEKHF1	19832	0.00731	0.000625	3.83	-0.614301	0.747	A_23_P79134	NM_024310
FHL1	2515	0.0881	0.0224	2.41	-3.94232	0.747	A_23_P217326	NM_001449
LDHA	4131	7.18e-06	1.9e-08	7.62	9.45299	0.746	A_32_P231391	NM_005566
unk	42024	7.17e-05	7.14e-07	6.32	5.95142	0.746	A_32_P84640	THC2286661
unk	37679	0.0056	0.000423	4.64	0.0770274	0.746	A_32_P129507	THC2418246
SLC2A12	25183	0.044	0.00817	3.06	-2.43744	0.746	A_23_P395001	NM_145176
OLIG1	23450	0.0118	0.00124	3.74	-0.986822	0.745	A_24_P297119	NM_138983
HLXB9	3303	0.013	0.00142	3.69	-1.11466	0.745	A_23_P253331	NM_005515
TALDO1	7438	4.53e-06	1.01e-08	7.86	10.0633	0.744	A_24_P81740	NM_006755
unk	35539	0.00316	0.000187	4.97	0.729243	0.744	A_24_P773141	AA594975
unk	42660	0.0394	0.00695	3.23	-2.1999	0.744	(+)eQC-38	unk
NELF	13839	4.16e-05	3.13e-07	6.57	6.73376	0.743	A_23_P73000	NM_015537
unk	40711	0.000113	1.42e-06	6.02	5.26163	0.743	A_23_P136013	A_23_P136013
unk	37141	0.00364	0.000226	5.11	0.565995	0.743	(+)eQC-37	unk
unk	42623	0.0115	0.0012	4.01	-0.713137	0.743	(+)Pro25G-01	unk
unk	36987	0.000107	1.3e-06	6.05	5.34991	0.742	A_32_P39944	AK095791
SNRP70	7102	0.000151	2.14e-06	5.87	4.86687	0.742	A_23_P4902	NM_001009820
PPP2R1A	5778	0.000259	4.82e-06	5.58	4.07746	0.742	A_23_P107661	NM_014225
PEBP1	5213	0.00163	7.48e-05	4.6	1.42222	0.742	A_23_P13604	NM_002567
unk	36617	7.17e-05	7.17e-07	6.32	5.94698	0.741	A_24_P913716	M74509
unk	41049	0.000205	3.31e-06	5.76	4.46174	0.741	A_24_P811014	A_24_P811014
unk	39694	0.205	0.0771	1.87	-4.57929	0.741	(+)E1A_r60_a135	unk
unk	37089	0.0192	0.0025	3.71	-1.36777	0.74	(-)3xSLv1	unk
LOC646197	28165	4.27e-05	3.3e-07	6.61	6.69925	0.739	A_24_P67618	XM_929153
SPP1	7209	0.151	0.0491	2.05	-4.63505	0.739	A_23_P7313	NM_000582
PRG2	20394	0.351	0.174	1.41	-5.4099	0.739	A_23_P67569	NM_024888
IFT80	18579	0.00999	0.000985	4	-0.639045	0.738	A_23_P406013	NM_020800
CYP4F2	8861	0.00874	0.000814	3.73	-0.865102	0.738	A_24_P168494	NM_001082
VIM	8052	0.0929	0.0241	2.43	-3.8607	0.738	A_23_P161190	NM_003380
DDX5	1831	0.0922	0.0238	2.38	-3.99938	0.738	A_23_P15511	NM_004396
C12orf52	22139	0.000546	1.48e-05	5.18	2.98806	0.737	A_24_P41042	NM_032848
unk	42756	2.94e-05	1.76e-07	6.78	7.29173	0.736	A_24_P264685	A_24_P264685
C4orf23	25122	0.00046	1.13e-05	5.27	3.25305	0.736	A_23_P29985	AK022953
MRLC2	23046	0.00072	2.23e-05	5.03	2.59029	0.736	A_24_P75230	NM_033546
CICE	25089	0.00262	0.000143	4.36	0.796783	0.736	A_24_P484797	NR_002786
unk	41799	0.00602	0.000471	3.95	-0.327116	0.736	A_24_P123632	AF034174
ADIPOR2	19950	0.0141	0.0016	3.48	-1.50674	0.736	A_23_P48121	NM_024551
MRCL3	11499	4.49e-05	3.62e-07	6.52	6.59397	0.735	A_23_P4572	NM_006471
LOC644701	35951	0.00162	7.37e-05	4.6	1.43762	0.735	A_32_P56890	XM_932316
unk	31586	0.0359	0.00611	2.95	-2.75964	0.735	A_24_P571937	CB131079
RSE1	6387	0.0608	0.0131	2.75	-2.92523	0.735	A_24_P557245	S79281
MYL4	4765	0.00245	0.00013	4.47	0.982962	0.734	A_24_P188218	NM_002476
unk	28845	0.0112	0.00116	3.6	-1.19943	0.734	A_24_P195272	ENST00000310390
DCTN1	1812	0.133	0.0405	2.27	-3.67554	0.734	A_24_P917744	U73799
TUBA6	21978	4.47e-05	3.54e-07	6.52	6.61362	0.733	A_24_P188071	NM_032704
unk	27605	0.0021	0.000106	4.47	1.08987	0.733	A_24_P366415	ENST00000306716
ZRANB3	21453	0.102	0.0277	2.41	-3.40322	0.733	A_24_P32394	NM_032143
KRTAP2-4	22262	0.0106	0.00108	3.96	-0.655164	0.732	A_23_P164405	NM_033184
NT5C1B	22919	0.037	0.00638	3.07	-2.4365	0.732	A_24_P394075	NM_001002006
MCF2L	12994	0.000702	2.16e-05	5.08	2.64334	0.731	A_23_P99496	AK022184
unk	37521	0.00471	0.000329	4.59	0.435995	0.731	(+)eQC-39	unk
unk	38492	0.0234	0.00333	3.43	-1.67129	0.731	A_24_P400815	A_24_P400815
RAB32	11942	0.000229	3.93e-06	5.65	4.27567	0.73	A_23_P42375	NM_006834
DKFZP434I0714	41575	0.106	0.0292	2.29	-4.17972	0.73	A_32_P160254	XM_929673
unk	39707	0.00144	6.21e-05	5.71	1.92508	0.729	A_24_P924777	A_24_P924777
GFRA4	19143	0.00552	0.000414	3.98	-0.221434	0.729	A_24_P365496	NM_022139
unk	31211	0.0675	0.0152	2.58	-3.59664	0.728	A_24_P247169	A_24_P247169
unk	40111	4.36e-05	3.4e-07	6.54	6.65484	0.727	A_24_P475115	A_24_P475115
unk	42284	0.00233	0.000121	4.42	0.956078	0.727	A_24_P834210	A_24_P834210
unk	3209	0.45	0.256	1.16	-5.96726	0.727	A_32_P47166	A_32_P47166
unk	43666	0.0119	0.00125	3.89	-0.787744	0.726	(+)eQC-41	unk
unk	38174	0.111	0.0311	2.39	-3.4737	0.726	(-)3xSLv1	unk
KRT82	4088	0.00115	4.48e-05	5.6	2.19619	0.725	A_23_P53450	NM_033033
unk	3214	0.00112	4.31e-05	5.01	2.12415	0.724	A_24_P289709	ENST00000380231
PPP2R1B	5781	0.00335	0.000202	4.24	0.466573	0.722	A_24_P107291	NM_181699
MADCAM1	8554	0.0164	0.00198	3.39	-1.7063	0.722	A_24_P10731	NM_130760
unk	32062	0.000192	3.03e-06	5.75	4.52959	0.721	A_24_P912382	ENST00000376802
TNFRSF11B	5154	0.000427	1.02e-05	5.31	3.35056	0.721	A_24_P192485	NM_002546
NPIP	9706	0.0021	0.000105	4.48	1.09141	0.721	A_24_P110564	NM_006985
TNFRSF11B	5145	0.000238	4.25e-06	5.62	4.19982	0.72	A_23_P71530	NM_002546
HTATIP2	11402	0.000721	2.24e-05	5.03	2.58613	0.72	A_23_P64129	NM_006410
unk	37901	0.00316	0.000187	4.97	0.95271	0.72	A_24_P941012	A_24_P941012
EEF1A1	2100	0.0347	0.00582	2.97	-2.71436	0.72	A_32_P15320	NM_001402
unk	32250	0.106	0.0291	2.37	-3.73921	0.72	(+)E1A_r60_a20	unk
IRF8	3613	0.000373	8.36e-06	5.38	3.54323	0.719	A_23_P332190	NM_002163
FZD4	8645	0.00445	0.000304	4.09	0.0762372	0.719	A_23_P64617	NM_012193
unk	44055	8.48e-05	9.35e-07	6.17	5.67062	0.718	A_32_P185089	A_32_P185089
FAM69B	24344	0.000265	4.98e-06	5.57	4.04633	0.718	A_23_P431305	NM_152421
ALDOC	253	0.000503	1.31e-05	5.22	3.11086	0.718	A_23_P78108	NM_005165
ARHGDIB	449	0.000702	2.16e-05	5.04	2.624	0.718	A_23_P151075	NM_001175
unk	28214	0.00676	0.000558	3.87	-0.506463	0.718	A_24_P471099	A_24_P471099
unk	39191	0.000107	1.3e-06	6.05	5.35163	0.717	A_24_P772276	BC017937
SDHAL2	43996	0.000851	2.85e-05	4.94	2.35547	0.717	A_24_P489480	BC062438
CD46	4423	0.00115	4.5e-05	4.78	1.91321	0.717	A_23_P201758	NM_002389
unk	36241	0.000355	7.83e-06	6.55	3.84852	0.716	A_24_P944502	A_24_P944502
SULT1A1	7361	0.000594	1.69e-05	5.13	2.86326	0.716	A_23_P434212	NM_177529
JMJD5	20247	0.000857	2.89e-05	4.94	2.34183	0.716	A_23_P146865	NM_024773
unk	37034	0.00636	0.000513	4.54	-0.0768549	0.716	(+)eQC-38	unk
unk	34010	0.0163	0.00196	3.9	-1.15594	0.716	(+)eQC-07	unk
COL4A2	1401	0.0357	0.00605	2.96	-2.75016	0.716	A_23_P205031	NM_001846
S100A12	6682	0.133	0.0408	2.14	-4.47375	0.716	A_23_P74001	NM_005621
unk	39967	0.00299	0.000172	4.75	0.995641	0.715	(+)eQC-41	unk
unk	41673	0.0261	0.00389	3.39	-1.85307	0.715	A_32_P49516	THC2409824
unk	41065	2.73e-05	1.54e-07	6.83	7.42584	0.714	A_32_P146286	ENST00000339892
QARS	6170	0.00022	3.65e-06	5.68	4.34663	0.714	A_32_P532216	NM_005051
SHH	6893	0.0117	0.00122	3.68	-1.10046	0.714	A_23_P111657	NM_000193
AQP1	387	0.0484	0.00941	2.78	-3.15763	0.714	A_23_P19894	NM_198098
KIAA1881	23220	0.0893	0.0228	2.4	-3.96155	0.713	A_23_P27846	AB067468
unk	40180	0.000851	2.85e-05	4.94	2.35495	0.712	A_24_P867207	BC042517
unk	38504	0.0172	0.00212	3.86	-1.21767	0.712	A_32_P41479	THC2342964
KCNB1	3934	0.00419	0.000279	4.12	0.155906	0.711	A_24_P31627	NM_004975
unk	39662	0.0045	0.00031	4.09	0.0568991	0.711	A_24_P714750	A_24_P714750
unk	30337	0.192	0.07	1.95	-4.45191	0.711	(+)E1A_r60_a135	unk
unk	37442	0.262	0.112	1.64	-5.19171	0.711	A_32_P1291	A_32_P1291
unk	37601	0.000242	4.35e-06	6.89	4.36986	0.71	A_24_P110820	AK095488
MAN2A2	4346	0.00199	9.86e-05	4.5	1.15669	0.71	A_24_P381838	NM_006122
unk	38920	0.0496	0.00976	2.84	-2.93562	0.71	(+)E1A_r60_a20	unk
SRPX2	14446	0.00147	6.41e-05	4.65	1.57233	0.709	A_23_P136978	NM_014467
unk	38491	0.00494	0.000354	4.36	0.248512	0.709	A_24_P11900	ENST00000273353
TBC1D9	12824	0.00467	0.000325	4.07	0.0109072	0.709	A_23_P41487	NM_015130
unk	44167	0.00696	0.000584	4.24	-0.146872	0.709	(-)3xSLv1	unk
MYCN	4736	0.00527	0.000387	4	-0.155827	0.709	A_23_P303390	NM_005378
IL12A	3762	0.0106	0.00108	3.91	-0.71164	0.709	A_23_P91943	NM_000882
MGC14376	22204	0.00024	4.32e-06	5.62	4.1836	0.708	A_24_P253723	NM_032895
COL5A2	1413	0.000144	2.02e-06	5.89	4.92098	0.707	A_23_P10391	NM_000393
unk	36079	0.000235	4.12e-06	5.63	4.22947	0.707	A_24_P84130	AK024680
EEF1A1	2101	0.0546	0.0112	2.71	-3.31821	0.707	A_32_P44316	NM_001402
PCDHB9	17839	0.00451	0.000311	4.12	0.107315	0.706	A_24_P380284	NM_019119
AHSA2	24113	0.00953	0.00092	3.7	-0.965576	0.706	A_23_P372467	NM_152392
unk	41801	0.0265	0.00396	3.35	-1.94593	0.706	(+)eQC-41	unk
AHK	19703	0.000128	1.68e-06	5.96	5.09852	0.705	A_23_P21363	NM_024060
unk	36902	0.00452	0.000312	4.48	0.441832	0.705	(+)eQC-42	unk
MRAP	17890	0.00318	0.000188	4.27	0.535857	0.704	A_24_P126210	NM_178817
CHKB	1258	0.000164	2.4e-06	5.88	4.77249	0.703	A_23_P314120	NM_005198
PGD	5431	0.00142	6.03e-05	4.68	1.63013	0.703	A_23_P126623	NM_002631
FCN1	2448	0.0771	0.0184	2.49	-3.7694	0.703	A_23_P157879	NM_002003
PHOX2A	464	0.125	0.0372	2.18	-4.39391	0.703	A_24_P215445	NM_005169
unk	36596	0.238	0.097	1.74	-4.78155	0.703	(+)E1A_r60_a135	unk
MECR	15170	0.000168	2.48e-06	5.82	4.72277	0.702	A_23_P114808	NM_016011
RKHD1	28289	0.000168	2.49e-06	5.82	4.71959	0.702	A_23_P39453	NM_203304
GLRX	2864	0.00348	0.000212	4.22	0.418438	0.702	A_23_P69908	NM_002064
unk	43975	0.042	0.00763	3.1	-2.30955	0.702	A_32_P180524	CR626626
FADS2	9850	0.0846	0.0212	2.44	-3.89284	0.702	A_23_P98580	NM_004265
unk	42268	0.000407	9.51e-06	5.51	3.52135	0.701	A_23_P75362	ENST00000382123
AMY1C	296	0.00049	1.26e-05	5.24	3.14704	0.701	A_23_P23611	NM_001008219
LOC440353	39727	0.00375	0.000239	4.18	0.306937	0.701	A_32_P20982	NR_002603
unk	37084	0.0843	0.021	2.54	-3.18622	0.701	A_24_P722360	THC2447899
SCUBE2	18772	3.06e-05	1.9e-07	6.75	7.21954	0.7	A_23_P105144	NM_020974
PROM1	9216	0.243	0.1	1.75	-4.41862	0.699	A_23_P258463	NM_006017
RAB9A	9785	0.00177	8.37e-05	4.56	1.31453	0.698	A_23_P45389	NM_004251
unk	37381	0.0351	0.00592	3.16	-2.31932	0.698	(+)E1A_r60_1	unk
PHLDA2	7851	0.0265	0.00397	3.13	-2.34431	0.698	A_23_P47614	NM_003311
ATP5A1	550	0.00602	0.00047	3.93	-0.342349	0.697	A_24_P245358	NM_001001937
UTY	8014	0.00922	0.00088	4.34	-0.505405	0.697	A_23_P329835	NM_007125
LP1	12461	0.00147	6.41e-05	4.65	1.57106	0.696	A_23_P107351	NM_001033053
CORO1C	13424	0.00532	0.000393	4	-0.171393	0.696	A_24_P81947	NM_014325
FOXC2	2545	0.0103	0.00103	3.65	-1.07474	0.696	A_24_P82358	NM_005251
unk	40247	0.231	0.0926	1.79	-4.70548	0.696	(+)E1A_r60_a135	unk
unk	37837	0.000751	2.38e-05	5.59	2.81321	0.695	(+)eQC-42	unk
unk	36279	0.00155	6.97e-05	4.97	1.77701	0.695	(+)eQC-41	unk
unk	32474	0.099	0.0265	2.34	-4.0931	0.695	A_24_P7873	ENST00000333066
unk	40291	0.00165	7.57e-05	4.93	1.68704	0.694	A_32_P82580	THC2316750
unk	18512	0.0127	0.00137	3.53	-1.35849	0.694	A_23_P68539	ENST00000379563
GS	2896	4.93e-05	4.11e-07	6.47	6.46861	0.693	A_24_P273666	NM_080425
NYX	18967	0.00109	4.13e-05	4.81	1.99513	0.693	A_23_P137046	NM_022567
SAA3P	6688	0.00133	5.56e-05	4.73	1.72693	0.693	A_24_P556318	AY209188
ASB16	22866	0.00521	0.00038	4.01	-0.139614	0.693	A_23_P118581	NM_080863
unk	31010	0.02	0.00265	3.28	-1.98166	0.693	A_24_P161933	CR608347
MSN	4640	5.59e-05	4.97e-07	6.4	6.28506	0.692	A_23_P73589	NM_002444
unk	39712	0.000542	1.47e-05	5.29	3.06933	0.692	A_24_P333372	ENST00000360041
CLIC6	15975	0.00846	0.000775	3.76	-0.802301	0.692	A_23_P385067	NM_053277
SPRY3	11020	0.063	0.0138	2.78	-3.014	0.692	A_24_P204819	NM_005840
HP	3489	0.224	0.0881	1.76	-5.13206	0.692	A_23_P206760	NM_005143
DIAPH3	34723	0.00357	0.00022	4.71	0.784912	0.691	A_32_P150891	NM_001042517
GBA2	18728	0.00603	0.000471	3.93	-0.344573	0.691	A_32_P464568	NM_020944
A2M	3	0.0591	0.0126	2.66	-3.42199	0.691	A_23_P116898	NM_000014
LOC399744	28301	0.00227	0.000117	4.46	1.02868	0.69	A_32_P11230	NM_001013665
unk	34826	0.0306	0.00487	3.22	-2.23021	0.69	(+)E1A_r60_a20	unk
F7	2366	0.00112	4.31e-05	4.8	1.95517	0.689	A_23_P117298	NM_000131
unk	38835	0.00111	4.25e-05	4.83	1.98619	0.688	A_32_P175313	BF960555
TUBAL3	20285	0.00418	0.000278	4.76	0.598934	0.688	A_23_P95851	NM_024803
FAM71B	25167	0.00029	5.81e-06	6.55	4.16599	0.687	A_23_P41713	NM_130899
TPM3	7786	0.000342	7.38e-06	5.43	3.6641	0.687	A_32_P186889	NM_153649
unk	29457	0.00219	0.000112	4.45	1.03589	0.687	A_24_P776784	CN304251
HCRT	3234	0.00242	0.000128	4.41	0.905991	0.687	A_23_P129989	NM_001524
unk	37023	0.00558	0.000422	4.34	0.133515	0.687	A_24_P765448	AI814116
unk	35732	0.00681	0.000566	4.48	-0.155527	0.687	(+)eQC-37	unk
TUBB1	20908	0.00857	0.000791	4.05	-0.459069	0.687	A_23_P6034	NM_030773
CXADR	1701	0.0182	0.0023	3.48	-1.39977	0.687	A_23_P57268	NM_001338
FECH	2457	6.7e-05	6.4e-07	6.36	6.05676	0.686	A_23_P89798	NM_001012515
unk	30224	0.0129	0.0014	3.53	-1.38123	0.686	A_32_P76566	THC2392192
unk	37523	0.000351	7.69e-06	5.45	3.64274	0.685	A_32_P71796	DB341590
BCL2	637	0.00125	5.06e-05	4.74	1.80015	0.685	A_23_P208132	M13995
CDH22	19297	0.0017	7.93e-05	4.58	1.36609	0.685	A_23_P40192	NM_021248
unk	36094	0.00587	0.000452	4.6	0.0239155	0.685	A_24_P942312	A_24_P942312
TRIM35	12739	0.0395	0.00698	2.9	-2.88167	0.685	A_24_P12651	NM_171982
unk	41539	0.152	0.0497	2.14	-3.85512	0.685	A_24_P247772	AK021618
COL3A1	1398	0.0924	0.0239	2.38	-4.00239	0.685	A_24_P935491	NM_000090
TPARL	17700	0.00016	2.3e-06	5.84	4.79703	0.684	A_23_P133174	NM_018475
HK3	3289	0.000214	3.52e-06	5.78	4.43261	0.684	A_23_P213584	NM_002115
HLA-E	3336	0.000225	3.82e-06	5.66	4.30366	0.684	A_32_P460973	NM_005516
unk	41316	0.0791	0.0191	2.6	-3.39668	0.684	(+)E1A_r60_a20	unk
unk	43880	0.104	0.0283	2.4	-3.68017	0.684	A_23_P361596	L17325
TRIM6	23528	2.67e-05	1.47e-07	6.92	7.4867	0.683	A_23_P33673	NM_001003818
unk	38757	5.35e-05	4.6e-07	6.49	6.37766	0.683	A_24_P529786	AK091744
TUBB6	21839	9.09e-05	1.04e-06	6.13	5.56531	0.683	A_24_P313756	NM_032525
MTCP1	4676	0.00126	5.11e-05	5.24	2.09908	0.683	A_24_P324520	NM_014221
PYY2	13437	0.00268	0.000148	4.37	0.781233	0.683	A_24_P233078	NR_003064
AKR1C1	1819	0.00904	0.000852	3.71	-0.908489	0.683	A_24_P152968	NM_001353
MRAS	12398	0.000131	1.75e-06	5.94	5.0616	0.682	A_24_P88850	NM_012219
B4GALT7	12332	0.000788	2.56e-05	4.98	2.45892	0.682	A_23_P41872	NM_007255
unk	37816	0.0241	0.00349	3.59	-1.6282	0.682	A_24_P915566	A_24_P915566
LOC646960	32295	0.00742	0.000641	3.82	-0.638345	0.681	A_24_P15182	XM_929928
unk	42586	0.0119	0.00125	4.06	-0.798141	0.681	(-)3xSLv1	unk
GJB1	2829	0.0225	0.00315	3.45	-1.62155	0.681	A_23_P250444	NM_000166
unk	36587	0.00246	0.000131	5.29	1.2791	0.68	(+)Pro25G-02	unk
MAGEA1	4318	0.00947	0.000913	4.23	-0.442837	0.68	A_23_P96291	NM_004988
GCN5L2	2764	0.0177	0.0022	3.35	-1.80699	0.68	A_23_P66608	NM_021078
C13orf18	20628	0.0504	0.00998	2.91	-2.65484	0.68	A_24_P914348	BC032311
ADAMTS7	12186	0.104	0.0285	2.3	-4.16006	0.68	A_23_P11005	NM_014272
PELP1	14276	0.000446	1.08e-05	5.29	3.29532	0.679	A_23_P49900	NM_014389
unk	37900	0.0144	0.00164	3.86	-0.991165	0.679	A_24_P479141	THC2383410
unk	42328	0.0191	0.00248	3.43	-1.7256	0.679	A_23_P325339	ENST00000356572
CD4	1017	3.94e-05	2.94e-07	6.59	6.79336	0.678	A_24_P295999	NM_000616
MPPE1	19589	0.000776	2.49e-05	5.06	2.52122	0.678	A_24_P390833	NM_023075
FLJ11827	20610	0.00426	0.000285	4.75	0.574947	0.678	A_23_P69089	AK021889
LCE1A	27737	9.44e-05	1.11e-06	6.11	5.50708	0.677	A_23_P404685	NM_178348
FAM98A	13751	0.000267	5.04e-06	5.6	4.05319	0.677	A_23_P313728	NM_015475
unk	36954	0.000913	3.13e-05	6.12	2.51093	0.677	(+)eQC-37	unk
ZNF358	24408	0.0129	0.00141	3.52	-1.38462	0.677	A_24_P19175	NM_018083
C1S	777	0.0193	0.00253	3.3	-1.93595	0.677	A_23_P2492	NM_001734
LPAL2	20788	0.182	0.0644	1.97	-4.30009	0.677	A_23_P386888	NM_145727
PLOD3	9359	0.000197	3.15e-06	5.73	4.49148	0.676	A_23_P168788	NM_001084
CCDC120	22466	0.00515	0.000374	4.02	-0.12413	0.676	A_24_P48983	NM_033626
unk	44047	0.0399	0.00709	3.03	-2.57931	0.676	(-)3xSLv1	unk
GLDN	27570	0.027	0.00408	3.12	-2.36829	0.675	A_24_P49199	NM_181789
CRIPAK	27156	0.000574	1.6e-05	5.15	2.91124	0.674	A_23_P431330	NM_175918
unk	37532	0.00787	0.000701	3.79	-0.72247	0.674	A_24_P615462	A_24_P615462
CAMK1G	18318	0.0172	0.00213	3.6	-1.38908	0.674	A_23_P364428	NM_020439
LOC401233	28438	0.0161	0.00193	3.41	-1.68005	0.674	A_32_P135890	NM_001013680
FLJ37538	26312	0.0393	0.00695	3.04	-2.44975	0.674	A_23_P407654	NM_173564
SPP1	7204	0.222	0.0871	1.77	-5.12298	0.674	A_23_P7313	NM_000582
DENND3	12521	8.69e-05	9.77e-07	6.15	5.62832	0.673	A_32_P175301	NM_014957
PLA2G4A	5546	0.00114	4.43e-05	4.81	1.96457	0.673	A_23_P11685	NM_024420
unk	36945	0.00143	6.12e-05	4.73	1.65324	0.673	A_24_P800824	AK096031
PPIAL4	25502	0.00436	0.000294	4.12	0.123278	0.673	A_24_P264772	NM_178230
CTSL	1690	0.0258	0.00382	3.14	-2.32184	0.673	A_23_P94533	NM_001912
FAT	2423	0.000198	3.16e-06	5.73	4.48784	0.672	A_23_P69586	NM_005245
GRI	3049	0.000289	5.73e-06	5.56	3.92739	0.672	A_24_P179615	U44954
CYP2B6	1726	0.00181	8.61e-05	4.57	1.3048	0.672	A_23_P208373	NM_000767
unk	37503	0.003	0.000174	4.3	0.611368	0.672	A_24_P383492	ENST00000303934
LOC338799	27419	0.00894	0.000839	3.72	-0.893745	0.672	A_23_P116743	NR_002809
TUFT1	7876	0.0149	0.00172	3.45	-1.57455	0.672	A_23_P371824	NM_020127
ALDOA	249	0.0855	0.0215	2.43	-3.90632	0.672	A_24_P921584	NM_184041
unk	27602	0.000144	2.03e-06	5.89	4.91809	0.671	A_32_P31992	A_32_P31992
unk	39845	0.00118	4.68e-05	4.77	1.87545	0.671	A_32_P44878	ENST00000256861
CSTA	1644	0.00727	0.000619	3.85	-0.566237	0.671	A_23_P170233	NM_005213
PDPR	16742	0.0347	0.00582	3.1	-2.37039	0.671	A_23_P206677	NM_017990
unk	41864	0.0448	0.00838	2.97	-2.60247	0.671	A_32_P112655	AK058000
ACTG1	78	0.00907	0.000857	3.71	-0.914506	0.67	A_23_P44037	NM_001614
PHACTR3	23419	0.0295	0.00463	3.07	-2.48796	0.67	A_23_P28834	NM_080672
STAT5B	7321	0.0314	0.00507	3.03	-2.58628	0.67	A_23_P100788	NM_012448
ANKRD53	20456	0.00713	0.000604	3.84	-0.580457	0.669	A_24_P371184	NM_024933
C16orf50	21577	0.000268	5.09e-06	6.22	4.20517	0.668	A_23_P129367	NM_032269
unk	40282	0.00608	0.000478	3.94	-0.341016	0.668	A_24_P229616	ENST00000312958
MME	4571	0.0139	0.00156	3.48	-1.48427	0.668	A_24_P260101	NM_007289
ADCY4	25746	0.0273	0.00414	3.11	-2.39784	0.668	A_23_P381261	NM_139247
LPL	4235	0.0433	0.00796	2.85	-3.00313	0.668	A_23_P146233	NM_000237
unk	34801	0.000791	2.59e-05	5.65	2.74294	0.667	A_24_P696009	AI743753
YWHAB	8144	0.000667	1.98e-05	5.07	2.70843	0.667	A_23_P500251	NM_003404
LRRC19	19501	0.00149	6.56e-05	4.76	1.64177	0.667	A_23_P364625	NM_022901
FGF13	2490	0.00149	6.58e-05	4.64	1.54654	0.667	A_23_P217319	NM_004114
TGOLN2	11491	0.00156	7.02e-05	4.62	1.48449	0.667	A_24_P413988	NM_006464
unk	33907	0.00379	0.000242	4.94	0.520016	0.667	A_24_P915245	A_24_P915245
UGP2	7964	0.00818	0.000737	3.77	-0.770579	0.667	A_23_P253046	NM_006759
C4orf23	25123	0.0234	0.00332	3.22	-2.16057	0.667	A_24_P320171	NM_152544
CTBP1	1655	0.000313	6.5e-06	5.47	3.78691	0.666	A_24_P208992	NM_001012614
unk	24448	0.00479	0.000337	4.58	0.399893	0.666	A_23_P131875	ENST00000244062
unk	40344	0.00381	0.000244	4.19	0.302168	0.666	A_24_P75456	ENST00000342324
HLA-E	3337	0.0123	0.00132	3.55	-1.32267	0.666	A_23_P30848	NM_005516
SPP1	7203	0.227	0.09	1.75	-5.1505	0.666	A_23_P7313	NM_000582
SPRN	28937	0.000465	1.16e-05	5.38	3.30007	0.665	A_24_P576506	NM_001012508
FER1L3	14146	0.000454	1.11e-05	5.28	3.27049	0.665	A_23_P86682	NM_013451
KRT5	4061	0.00175	8.25e-05	4.79	1.52204	0.665	A_23_P218047	NM_000424
KLHDC5	18558	0.00643	0.000522	4.11	-0.196262	0.665	A_24_P304485	NM_020782
PRM2	5924	0.0497	0.00978	2.84	-2.93746	0.665	A_24_P82240	NM_002762
ARPP-21	11688	0.00783	0.000695	4.37	-0.199552	0.664	A_23_P315602	NM_016300
unk	42092	0.0561	0.0117	2.86	-2.77627	0.664	(+)eQC-39	unk
CPA5	22983	0.000187	2.9e-06	5.91	4.62823	0.663	A_23_P215109	NM_080385
SCRT1	36662	0.000235	4.12e-06	5.68	4.24732	0.662	A_24_P367138	NM_031309
FRAT2	13179	0.00973	0.000949	3.67	-1.01076	0.662	A_23_P12784	NM_012083
IQCH	19443	0.0259	0.00386	3.3	-1.9693	0.662	A_23_P432758	BC031041
unk	41962	0.00141	5.97e-05	5.03	1.89412	0.661	A_32_P228455	THC2395432
unk	27590	0.00401	0.000262	4.36	0.439011	0.661	A_24_P642240	A_24_P642240
unk	40690	0.0121	0.00129	3.56	-1.29837	0.661	A_24_P204334	A_24_P204334
STEAP3	16998	0.000479	1.2e-05	5.25	3.18873	0.66	A_23_P90601	NM_182915
unk	4706	0.0115	0.0012	3.58	-1.23448	0.66	A_24_P239177	ENST00000381924
unk	41630	0.0184	0.00234	3.33	-1.86393	0.66	A_23_P108103	AK000707
unk	36433	0.0671	0.0151	2.78	-2.86319	0.66	A_32_P43320	AV763625
LOC255783	26524	0.273	0.119	1.61	-5.37936	0.66	A_23_P339744	NR_002797
OBFC2A	19483	7.84e-05	8.22e-07	6.22	5.79591	0.659	A_23_P329198	NM_001031716
TUBB3	11166	0.000624	1.81e-05	5.11	2.79372	0.659	A_24_P258633	NM_006086
unk	35920	0.00172	8.04e-05	5.42	1.69386	0.659	(+)eQC-37	unk
MTA1	9501	0.00482	0.00034	4.05	-0.0336237	0.659	A_24_P241370	NM_004689
SLA	6934	0.0534	0.0109	2.72	-3.28813	0.659	A_23_P216340	NM_006748
C21orf29	15967	0.0909	0.0234	2.48	-3.60241	0.659	A_32_P7581	NM_144991
MEST	4477	0.0898	0.023	2.4	-3.96704	0.659	A_23_P156970	NM_002402
SPP1	7207	0.243	0.0999	1.7	-5.23629	0.659	A_23_P7313	NM_000582
OXCT2	19112	0.000236	4.15e-06	5.68	4.24041	0.658	A_24_P85123	AK024440
MMRN2	20217	0.00346	0.00021	4.23	0.42889	0.658	A_23_P150057	NM_024756
unk	37281	0.00516	0.000375	4.03	-0.0895022	0.658	A_24_P410017	ENST00000375923
TMEM108	19640	0.0209	0.00284	3.64	-1.47504	0.658	A_24_P51016	AB051477
unk	43095	9.17e-05	1.06e-06	6.18	5.56571	0.657	A_32_P219460	AK130896
PRLHR	2967	0.000214	3.54e-06	6.02	4.51688	0.657	A_23_P97947	NM_004248
TUBB6	21840	0.000541	1.45e-05	5.18	3.00604	0.657	A_23_P254271	NM_032525
EPDR1	16281	0.00198	9.76e-05	4.5	1.16623	0.657	A_24_P166613	NM_017549
ADAT1	13350	0.0038	0.000243	4.17	0.289347	0.657	A_24_P48139	NM_012091
MMP25	19279	0.0247	0.00359	3.16	-2.26579	0.657	A_23_P376557	NM_022718
PAG1	17652	0.00104	3.86e-05	4.84	2.0613	0.656	A_23_P347070	NM_018440
KIAA1908	23239	0.00118	4.63e-05	4.77	1.88572	0.656	A_23_P123086	AB067495
unk	35398	0.016	0.00191	3.91	-1.13598	0.656	A_24_P919553	A_24_P919553
CIDEC	19062	0.0492	0.00963	2.77	-3.17814	0.656	A_23_P92025	NM_022094
RNH1	6407	2.95e-06	5.64e-09	8.09	10.6278	0.655	A_23_P202672	NM_002939
MBP	4401	0.00229	0.000119	4.46	0.995892	0.655	A_24_P402080	NM_001025100
unk	36432	0.00364	0.000226	4.22	0.375109	0.655	A_24_P401069	A_24_P401069
BRP44	13676	0.00161	7.31e-05	4.61	1.44486	0.654	A_23_P114929	NM_015415
unk	32241	0.00231	0.00012	4.43	0.966911	0.654	A_32_P123	THC2295911
FOXE1	2547	0.00659	0.000541	3.88	-0.47571	0.654	A_23_P358370	X94553
C10orf58	21657	0.0675	0.0153	2.58	-3.55855	0.654	A_23_P63660	NM_032333
unk	20901	0.000378	8.5e-06	5.41	3.54552	0.653	A_24_P860781	AK092921
unk	39576	0.0011	4.16e-05	4.81	1.98855	0.653	A_32_P30717	THC2317093
unk	33287	0.0313	0.00504	3.3	-1.96452	0.653	(+)Pro25G-02	unk
DIDO1	12059	8.38e-05	9.17e-07	6.23	5.70817	0.652	A_23_P395426	NM_022105
MMP28	19822	9.17e-05	1.06e-06	6.12	5.5447	0.652	A_24_P196592	NM_024302
TOR1A	2057	0.000258	4.79e-06	5.58	4.0846	0.652	A_24_P269687	NM_000113
CHAF1B	8575	0.000812	2.68e-05	4.97	2.41441	0.652	A_23_P57306	NM_005441
LOC440348	28633	0.00301	0.000174	4.29	0.608985	0.652	A_23_P339954	NM_001018059
unk	39423	0.00346	0.00021	4.23	0.427541	0.652	A_24_P238744	BC092424
unk	40868	0.0138	0.00154	3.71	-1.11338	0.652	A_24_P926684	THC2241534
AYTL2	20323	0.0119	0.00127	3.66	-1.15273	0.652	A_24_P941947	AK090444
MAPKAP1	19798	0.000188	2.95e-06	5.8	4.57411	0.651	A_23_P216894	NM_001006617
TLE2	7675	0.000405	9.45e-06	5.34	3.42477	0.651	A_23_P153676	NM_003260
HSP90B1	7810	0.00124	5.01e-05	4.74	1.8093	0.651	A_23_P2601	NM_003299
EFEMP1	2433	0.00412	0.000273	4.13	0.17924	0.651	A_23_P501007	NM_004105
unk	44250	0.0148	0.00171	3.63	-1.2708	0.651	BrightCorner	BrightCorner
unk	36552	0.0177	0.0022	3.35	-1.80737	0.651	A_24_P551530	A_24_P551530
ADAMTS13	12068	0.000108	1.33e-06	6.09	5.34535	0.65	A_24_P923832	NM_139027
unk	30099	0.00299	0.000172	4.3	0.618831	0.65	A_23_P109677	ENST00000240820
HN1	15247	0.00609	0.00048	3.93	-0.361604	0.65	A_23_P100632	NM_001002033
GLT1D1	24575	0.00842	0.00077	3.8	-0.740435	0.65	A_32_P19294	NM_144669
SPP1	7202	0.238	0.097	1.71	-5.21171	0.65	A_23_P7313	NM_000582
MGC27345	25224	0.00327	0.000196	4.25	0.496958	0.649	A_23_P393697	BC024231
CCDC80	25055	0.00353	0.000217	4.21	0.398619	0.649	A_24_P8116	NM_199511
C6orf32	10318	0.0292	0.00456	3.07	-2.48738	0.649	A_24_P941359	AB002384
unk	34749	0.113	0.0323	2.31	-4.02207	0.649	(+)E1A_r60_a20	unk
FSTL1	12163	0.108	0.03	2.28	-4.20439	0.649	A_23_P212696	NM_007085
CCT5	12580	0.000675	2.03e-05	5.07	2.68468	0.648	A_23_P257863	NM_012073
NRCAM	5063	0.00164	7.55e-05	4.62	1.4317	0.648	A_24_P252364	NM_005010
FGF1	2471	0.00237	0.000125	4.42	0.931308	0.648	A_23_P136433	AF211169
C1orf188	24842	0.0639	0.0141	2.67	-3.27183	0.648	A_32_P190571	NM_173795
ITGB1	39102	0.0621	0.0135	2.63	-3.48822	0.648	A_24_P598836	AF086249
LTK	4270	0.000224	3.78e-06	5.76	4.36353	0.647	A_23_P14853	NM_002344
THY1	23016	0.00411	0.000271	4.13	0.183615	0.647	A_23_P36364	NM_006288
HCLS1	3233	0.00484	0.000343	4.05	-0.0397519	0.647	A_23_P73429	NM_005335
CEBPA	1182	0.111	0.0312	2.26	-4.23859	0.647	A_24_P216165	NM_004364
SPP1	7208	0.247	0.103	1.68	-5.25869	0.647	A_23_P7313	NM_000582
LOX	4214	0.000225	3.83e-06	5.66	4.30194	0.646	A_23_P122216	NM_002317
SLC25A37	15436	0.000355	7.86e-06	5.44	3.62104	0.646	A_23_P216004	AY032628
unk	32172	0.000384	8.66e-06	5.37	3.50876	0.646	A_32_P75399	THC2308675
HEXIM1	11485	0.00103	3.76e-05	4.84	2.08707	0.646	A_23_P118552	NM_006460
HRB	3504	3.35e-06	6.69e-09	8.02	10.4619	0.645	A_23_P169529	NM_004504
MGC4677	23060	3.45e-05	2.31e-07	6.68	7.02759	0.645	A_24_P273143	NM_052871
H2AFB2	28899	0.000555	1.51e-05	5.24	3.00472	0.645	A_23_P171270	NM_001017991
CFH	3251	0.00252	0.000136	4.41	0.865062	0.645	A_24_P273972	NM_000186
IWS1	17407	0.00272	0.000151	4.35	0.744823	0.645	A_23_P165574	NM_017969
unk	41064	0.0108	0.0011	4	-0.656933	0.645	A_32_P162322	A_32_P162322
VCL	8024	0.000614	1.78e-05	5.11	2.81137	0.644	A_24_P47182	NM_014000
unk	42275	0.00905	0.000855	4.06	-0.445438	0.644	A_23_P435904	ENST00000334827
CTAGE5	4504	0.0119	0.00125	3.99	-0.812212	0.644	A_24_P366493	BC030655
CTN1	1663	0.000887	3.01e-05	4.92	2.30138	0.643	A_23_P58647	NM_001903
SLC7A4	6994	0.00385	0.000247	4.17	0.273596	0.643	A_23_P120794	NM_004173
ASRGL1	20593	0.00126	5.1e-05	4.74	1.79274	0.642	A_23_P203391	BC006267
DKFZp781M2440	28341	0.00281	0.000158	4.87	1.06844	0.642	A_32_P94695	BX537772
EPB42	2236	0.00537	0.000399	3.99	-0.185771	0.642	A_23_P140675	NM_000119
unk	35679	0.042	0.00763	3.04	-2.41543	0.642	(+)eQC-40	unk
unk	40107	0.00029	5.79e-06	5.51	3.89909	0.641	A_24_P928031	A_24_P928031
SELPLG	6820	0.000702	2.15e-05	5.04	2.62573	0.641	A_23_P64860	NM_003006
PHLPP	12944	0.00751	0.000654	4.19	-0.204892	0.641	A_24_P935712	AF130097
TMEPAI	18088	0.00922	0.000881	3.7	-0.939811	0.641	A_24_P413126	NM_020182
GDAP1L1	19670	0.0537	0.011	2.92	-2.70022	0.641	A_23_P17354	NM_024034
unk	43535	0.000331	7.03e-06	5.48	3.72945	0.64	A_32_P151244	AK022268
unk	31787	0.0021	0.000105	4.48	1.09425	0.64	A_24_P483956	A_24_P483956
unk	41998	0.0168	0.00205	3.81	-1.20337	0.64	(+)Pro25G-01	unk
unk	40002	0.193	0.0705	1.88	-4.94559	0.64	A_24_P557534	ENST00000361789
LOC147804	24770	3.5e-05	2.36e-07	6.67	7.00663	0.639	A_24_P211206	NM_001010856
ADRM1	12010	0.000405	9.45e-06	5.34	3.42471	0.639	A_23_P68665	NM_007002
unk	37303	0.000662	1.95e-05	5.91	3.04332	0.639	A_24_P290513	AF426412
unk	28497	0.00107	4.02e-05	4.85	2.04145	0.639	A_24_P271149	ENST00000270642
PGRMC2	11235	0.00148	6.52e-05	4.65	1.55536	0.639	A_24_P405850	NM_006320
unk	30097	0.00503	0.000362	4.03	-0.0929485	0.639	A_32_P146815	BC062473
EIF4G1	2169	0.00754	0.000657	3.81	-0.661046	0.639	A_23_P218892	NM_182917
QPRT	13275	0.0385	0.00674	2.91	-2.84986	0.639	A_23_P218225	NM_014298
unk	41030	0.115	0.033	2.36	-3.5215	0.639	A_24_P936975	AW337952
PTPRB	6108	3.43e-05	2.29e-07	6.68	7.03784	0.638	A_23_P53390	NM_002837
TIMM23	11245	0.000244	4.42e-06	5.61	4.16261	0.638	A_23_P373649	NM_006327
unk	42134	0.014	0.00159	3.82	-1.05772	0.638	A_24_P818378	A_24_P818378
PLEKHB1	18822	0.0326	0.00534	3.08	-2.39605	0.638	A_24_P56073	NM_021200
PPP1R11	7548	0.0552	0.0114	2.71	-3.31713	0.638	A_24_P363315	NM_021959
unk	36765	0.0741	0.0174	2.52	-3.71577	0.638	A_24_P791968	THC2445319
KRTAP4-10	22252	0.123	0.0361	2.2	-4.36825	0.638	A_24_P194434	NM_033060
ULK3	13809	0.000238	4.25e-06	5.62	4.20056	0.637	A_23_P206103	AL117482
FATE1	22438	0.000938	3.3e-05	5.53	2.51889	0.637	A_23_P22565	NM_033085
unk	37610	0.00936	0.000899	3.69	-0.959436	0.637	A_23_P130639	A_23_P130639
CNTN6	14438	0.0131	0.00143	3.61	-1.2488	0.637	A_23_P155404	NM_014461
unk	39639	0.0296	0.00465	3.27	-2.04195	0.637	(+)eQC-42	unk
TGFBR2	7627	0.0242	0.0035	3.18	-2.23986	0.636	A_23_P211957	NM_001024847
unk	40867	0.000926	3.21e-05	4.9	2.24088	0.635	A_32_P209909	BE614051
unk	34027	0.00684	0.000569	4.32	-0.17142	0.635	(+)Pro25G-01	unk
unk	41802	2.02e-05	9.91e-08	7.07	7.8674	0.634	A_24_P75708	A_24_P75708
unk	41831	3.94e-05	2.91e-07	6.6	6.80379	0.634	A_24_P67432	A_24_P67432
[truncated: 42,291 more rows]

## Sheet: Sheet4
PFKFB3	5412	1.16e-05	3.86e-08	7.35	8.76507	4.16	A_24_P111096	NM_004566
MGC10814	21963	8.67e-05	9.71e-07	11.1	4.89215	3.52	A_23_P79032	BC004943
VHL	8043	0.000248	4.48e-06	10.3	3.37612	3.52	A_23_P132611	AF088066
unk	42674	1.01e-05	3e-08	10.7	8.43275	3.37	(+)E1A_r60_n9	unk
unk	38307	0.00346	0.000211	4.91	0.844787	3.36	(+)E1A_r60_n9	unk
unk	33511	3e-05	1.83e-07	9.26	7.02481	3.34	(+)E1A_r60_n9	unk
unk	38073	0.0559	0.0116	2.92	-2.6439	3.27	(+)E1A_r60_n9	unk
unk	30827	0.0515	0.0103	2.98	-2.54573	3.26	(+)E1A_r60_n9	unk
unk	33898	0.00029	5.8e-06	7.19	3.90872	3.25	(+)E1A_r60_n9	unk
TDRD10	30689	3.79e-06	8e-09	7.95	10.2889	3.22	A_32_P7974	NM_182499
unk	36557	3.62e-05	2.55e-07	8.35	7.07867	3.11	A_23_P60753	THC2337941
unk	36523	0.0116	0.0012	4.01	-0.714687	3.11	(+)E1A_r60_n9	unk
unk	37417	0.000854	2.87e-05	5.71	2.68588	3.04	(+)E1A_r60_n9	unk
unk	39043	0.0011	4.18e-05	5.64	2.33504	3.04	(+)E1A_r60_n9	unk
KLC3	24763	0.000804	2.64e-05	8.19	2.31478	3.02	A_23_P4653	BC025318
UBC	7912	0.000987	3.56e-05	6.85	1.81289	2.99	A_24_P681301	NM_021009
SLC35E4	40150	0.00032	6.72e-06	6.64	4.06635	2.98	A_23_P259357	NM_001001479
unk	37714	9.99e-07	1.22e-09	8.7	12.1032	2.94	A_23_P141785	A_23_P141785
unk	36835	0.00447	0.000306	4.94	0.331221	2.92	(+)E1A_r60_n9	unk
unk	38626	0.000202	3.25e-06	7.29	4.73351	2.89	A_23_P38860	ENST00000252482
unk	36898	0.00117	4.61e-05	5.47	2.24204	2.87	(+)E1A_r60_n9	unk
unk	34064	0.00035	7.65e-06	6.26	3.91136	2.84	(+)E1A_r60_n9	unk
unk	33178	1.11e-05	3.46e-08	7.39	8.87152	2.79	A_24_P255609	ENST00000324745
ANKK1	26499	2.77e-08	9.54e-12	10.8	16.7345	2.71	A_23_P35943	NM_178510
unk	35985	0.0641	0.0142	2.74	-2.96587	2.69	(+)E1A_r60_n9	unk
unk	40334	0.00733	0.000628	4.16	-0.241935	2.67	(+)E1A_r60_n9	unk
unk	44159	3.07e-07	2.61e-10	9.64	13.5935	2.63	A_23_P201521	A_23_P201521
EGFL6	13791	6.94e-08	3.35e-11	10.2	15.5431	2.61	A_23_P22596	NM_015507
unk	30882	0.027	0.00407	3.33	-1.91942	2.61	(+)E1A_r60_n9	unk
PDZD7	20403	8.85e-08	5.29e-11	10	15.1087	2.59	A_23_P75097	NM_024895
unk	39069	3.74e-07	3.44e-10	9.36	13.3275	2.59	A_23_P130187	A_23_P130187
ILDR1	27330	7.91e-08	4.36e-11	10.1	15.2924	2.57	A_23_P109907	NM_175924
unk	32321	0.0193	0.00254	3.55	-1.48406	2.56	(+)E1A_r60_n9	unk
unk	31563	0.00375	0.000239	4.44	0.55143	2.54	(+)E1A_r60_n9	unk
unk	42446	5.39e-06	1.31e-08	7.76	9.80948	2.49	A_32_P55144	BX537816
ALPK1	20667	8.18e-09	1.52e-12	11.6	18.4649	2.48	A_23_P144531	AK026323
unk	33197	0.041	0.00738	3.03	-2.48644	2.48	(+)E1A_r60_n9	unk
TMEM142A	29374	1.02e-07	6.33e-11	9.94	14.9375	2.46	A_23_P150919	AK027372
RAXL1	22021	7.64e-08	4.02e-11	10.1	15.369	2.45	A_23_P56150	NM_032753
GNG13	15849	1.32e-05	4.72e-08	7.27	8.57106	2.42	A_23_P54736	NM_016541
MALAT1	27910	0.001	3.64e-05	4.86	2.11749	2.42	A_24_P829261	NR_002819
TNMD	19151	1.98e-06	3.59e-09	8.27	11.0625	2.39	A_23_P125588	NM_022144
unk	38944	0.0204	0.00273	3.43	-1.6677	2.39	(+)E1A_r60_n9	unk
unk	40851	1.01e-06	1.29e-09	8.68	12.0511	2.38	A_23_P78975	A_23_P78975
unk	32155	0.134	0.0409	2.21	-3.90547	2.38	(+)E1A_r60_n9	unk
UBOX5	12505	5.43e-07	5.86e-10	9	12.8085	2.37	A_23_P218717	NM_014948
FUT6	2647	1.92e-06	3.4e-09	8.52	11.1318	2.37	A_23_P252664	U27333
unk	35221	1.56e-05	6.41e-08	7.16	8.2739	2.37	A_24_P315581	A_24_P315581
R3HDM2	12465	1.78e-05	7.91e-08	7.08	8.06994	2.35	A_23_P44631	NM_014925
unk	33720	0.0171	0.0021	3.48	-1.52501	2.35	(+)E1A_r60_n9	unk
unk	35384	0.0343	0.00573	3.1	-2.35593	2.32	(+)E1A_r60_n9	unk
HDAC10	21368	8.18e-09	1.79e-12	11.6	18.309	2.3	A_23_P211673	AL512711
MON1B	12493	4.61e-06	1.05e-08	7.85	10.0274	2.28	A_24_P358244	NM_014940
MYO1C	4773	1.57e-07	1.15e-10	9.68	14.3668	2.26	A_23_P164022	NM_033375
GALNT3	2718	1.18e-06	1.63e-09	8.59	11.8241	2.26	A_23_P209459	NM_004482
unk	43136	0.0399	0.00709	3.01	-2.55231	2.26	(+)E1A_r60_n9	unk
unk	33679	1.56e-05	6.32e-08	7.16	8.28673	2.24	A_23_P129258	A_23_P129258
CASP8	924	6.58e-06	1.71e-08	7.66	9.55536	2.23	A_23_P209389	NM_033356
LOC283487	26809	5.59e-05	4.95e-07	6.4	6.28905	2.23	A_23_P130642	NM_178514
unk	39944	8.18e-09	2.02e-12	11.5	18.1948	2.22	A_23_P117971	M15530
GGT6	23804	3.34e-07	2.99e-10	9.28	13.4535	2.2	A_23_P66774	NM_153338
ZNF713	27709	7.76e-05	8.03e-07	6.23	5.81913	2.2	A_23_P74114	NM_182633
unk	29398	0.00986	0.000967	3.82	-0.808165	2.19	(+)E1A_r60_n9	unk
unk	35521	0.0889	0.0227	2.49	-3.51839	2.19	(+)E1A_r60_n9	unk
unk	32083	0.174	0.0602	2.01	-4.23365	2.18	(+)E1A_r60_n9	unk
unk	31031	0.271	0.118	1.65	-4.55218	2.17	(+)E1A_r60_n9	unk
unk	36788	8.01e-05	8.48e-07	6.21	5.766	2.14	A_32_P146450	AW948903
PXN	6155	1.79e-06	2.93e-09	8.35	11.2602	2.09	A_23_P13969	BC052611
unk	31728	0.0119	0.00125	7.23	-1.53394	2.06	NA	unk
unk	29920	0.177	0.0617	1.99	-4.26397	2.05	(+)E1A_r60_n9	unk
C15orf28	20501	2.81e-08	1.08e-11	10.7	16.6134	2.03	A_23_P14649	NM_001040150
unk	34799	9.68e-06	2.84e-08	7.47	9.06364	2.02	A_24_P409182	ENST00000303979
GZ	2900	4.48e-05	3.58e-07	6.52	6.60374	2.02	A_23_P211363	NM_002073
PSPH	6039	1.15e-05	3.73e-08	7.45	8.81465	2.01	A_23_P251987	NM_004577
unk	28839	0.000108	1.34e-06	6.04	5.32224	2	A_24_P869138	A_24_P869138
unk	35537	0.00106	3.96e-05	5.81	2.30996	1.99	(+)E1A_r60_a135	unk
unk	35743	0.0584	0.0124	2.72	-3.16792	1.98	(+)E1A_r60_n9	unk
unk	38299	2.17e-05	1.1e-07	6.95	7.74608	1.96	A_24_P828125	A_24_P828125
PRO0478	14641	5.17e-09	5.94e-13	12.1	19.3398	1.95	A_23_P430140	AF090930
SLC27A1	27891	6.63e-05	6.3e-07	6.31	6.05365	1.95	A_23_P131111	NM_198580
PDE4C	5335	1.84e-06	3.12e-09	8.33	11.1998	1.94	A_23_P119583	NM_000923
unk	37688	8.18e-09	2.07e-12	11.5	18.1737	1.92	A_32_P22989	A_32_P22989
unk	32398	0.000185	2.85e-06	5.77	4.58916	1.91	A_24_P401663	A_24_P401663
ZKSCAN1	8233	6.3e-07	7.38e-10	9.04	12.5828	1.9	A_23_P94063	AY260738
WDR32	41033	2.01e-05	9.83e-08	7	7.8584	1.9	A_24_P583549	BC108686
FANCC	2398	2.74e-05	1.56e-07	6.83	7.41241	1.9	A_23_P71680	BC034271
UCHL1	7949	8.53e-06	2.39e-08	7.53	9.22903	1.86	A_23_P132956	NM_004181
LOC643594	32197	2.53e-05	1.37e-07	6.88	7.53848	1.86	A_24_P341603	XM_926898
unk	16494	4.37e-05	3.42e-07	6.54	6.64737	1.86	A_23_P73058	ENST00000274695
unk	30156	6.48e-05	6.06e-07	6.33	6.092	1.86	A_23_P72583	A_23_P72583
unk	32989	2.81e-08	1.1e-11	10.9	16.5973	1.84	A_23_P32684	AF116619
PAX4	5254	8.38e-05	9.13e-07	6.18	5.69429	1.81	A_23_P59691	NM_006193
LOC440353	12780	0.000107	1.31e-06	6.05	5.34572	1.8	A_24_P167877	NR_002603
unk	41572	0.00127	5.15e-05	5.42	2.1372	1.8	(+)E1A_r60_a107	unk
unk	41135	0.018	0.00227	6.26	-1.75123	1.78	A_24_P374513	ENST00000334647
unk	41973	4.23e-05	3.22e-07	6.56	6.70668	1.77	A_23_P47220	A_23_P47220
LOC399851	28308	8.61e-05	9.55e-07	6.16	5.64985	1.77	A_24_P247408	AY129010
unk	36018	0.0096	0.000931	4.31	-0.550569	1.77	(+)E1A_r60_a135	unk
unk	29696	0.000335	7.21e-06	5.43	3.68675	1.76	A_24_P324141	ENST00000349637
AKR1C3	8982	6.03e-06	1.52e-08	7.71	9.66589	1.75	A_23_P138541	NM_003739
SYN1	7393	0.00246	0.000131	4.4	0.882729	1.75	A_23_P500824	NM_133499
HBG1	3213	0.0344	0.00575	2.98	-2.70364	1.73	A_23_P53137	NM_000559
HDAC4	10327	0.000127	1.66e-06	6.01	5.13318	1.71	A_24_P359859	NM_006037
CES1	1209	0.00112	4.27e-05	4.8	1.96285	1.71	A_23_P206733	NM_001266
unk	37670	0.00034	7.32e-06	5.43	3.67253	1.7	A_32_P69456	THC2352847
unk	38102	5.68e-05	5.08e-07	6.39	6.26394	1.68	A_24_P281025	A_24_P281025
FCGR3A	2444	0.00113	4.38e-05	4.79	1.93944	1.68	A_23_P200728	NM_000569
unk	40040	0.00215	0.000109	5.05	1.43302	1.68	(+)E1A_r60_a107	unk
unk	38177	0.00443	0.000302	4.49	0.446881	1.68	(+)E1A_r60_a107	unk
unk	31939	2.23e-07	1.8e-10	9.5	13.9422	1.67	A_23_P50320	A_23_P50320
PRR11	17570	1.1e-05	3.4e-08	7.4	8.88934	1.67	A_23_P207301	AK001891
CYB5R3	1876	0.000669	1.99e-05	5.07	2.70395	1.67	A_24_P378958	NM_000398
unk	41646	7.67e-06	2.05e-08	7.59	9.3809	1.66	A_23_P143285	AK000809
unk	32798	0.0167	0.00203	3.75	-1.18578	1.66	(+)E1A_r60_a107	unk
unk	43941	3.2e-05	2.07e-07	6.72	7.13687	1.65	A_24_P273214	A_24_P273214
SPARC	7185	4.85e-05	4.01e-07	6.48	6.49277	1.65	A_23_P7642	NM_003118
unk	38281	0.00013	1.72e-06	6	5.10549	1.65	A_24_P499481	A_24_P499481
unk	42085	0.000759	2.42e-05	5	2.51489	1.65	A_24_P153002	A_24_P153002
unk	42227	0.000144	2.01e-06	5.89	4.92831	1.64	A_24_P718503	AK127768
unk	38312	0.109	0.0305	2.42	-3.44437	1.64	(+)E1A_r60_a107	unk
TUBB2A	7873	1.92e-06	3.4e-09	8.29	11.1163	1.63	A_23_P19291	NM_001069
unk	32934	0.0188	0.00244	3.57	-1.44425	1.6	(+)E1A_r60_a107	unk
IQSEC2	12754	0.000324	6.82e-06	5.45	3.74043	1.58	A_32_P159445	NM_015075
ZNF2	8188	0.000407	9.53e-06	5.34	3.41635	1.58	A_23_P39223	NM_021088
POLR2J2	26358	0.000893	3.04e-05	4.92	2.29224	1.58	A_23_P215669	NM_032959
RCOR2	26763	0.00304	0.000177	4.29	0.595669	1.58	A_24_P227326	NM_173587
C9orf88	19477	0.00117	4.6e-05	4.77	1.8915	1.57	A_24_P124097	NM_022833
SNF1LK	24926	0.00306	0.000179	4.28	0.583991	1.57	A_24_P237231	NM_173354
SAA1	6686	0.0116	0.00121	3.66	-1.11008	1.57	A_24_P335092	NM_000331
unk	37025	5.19e-06	1.23e-08	7.88	9.88589	1.56	A_23_P119407	A_23_P119407
unk	39004	0.00731	0.000624	3.83	-0.612117	1.56	A_32_P52713	THC2279765
STMN2	12045	0.000156	2.23e-06	5.86	4.82778	1.55	A_23_P146274	NM_007029
CD248	18263	1.71e-05	7.18e-08	7.12	8.16365	1.54	A_23_P52697	NM_020404
MGC45922	26993	0.000311	6.44e-06	5.48	3.79678	1.54	A_23_P405282	BC033237
SPRR2C	7216	0.000162	2.35e-06	5.84	4.77507	1.53	A_23_P126089	NR_003062
unk	39221	0.00533	0.000394	4.43	0.224922	1.53	(+)E1A_r60_a107	unk
LOC441204	27525	0.000227	3.87e-06	5.66	4.28981	1.52	A_24_P332064	AK056484
LRP3	4243	0.000289	5.75e-06	5.52	3.90697	1.52	A_23_P16415	NM_002333
NKD2	22313	0.000561	1.55e-05	5.16	2.94659	1.52	A_24_P129107	NM_033120
SFRP2	6835	0.000572	1.59e-05	5.15	2.92054	1.52	A_24_P137501	NM_003013
unk	33060	2.81e-05	1.64e-07	6.81	7.36427	1.51	A_32_P10683	BC113121
ORC6L	13412	3.55e-05	2.42e-07	6.66	6.98223	1.51	A_23_P100341	NM_014321
FBXO17	23335	7.17e-05	7.16e-07	6.27	5.92989	1.51	A_24_P151959	AK021860
TCTE3	7545	0.000282	5.52e-06	5.53	3.94669	1.51	A_32_P38286	NM_174910
ADIPOQ	9789	0.000665	1.97e-05	5.08	2.71368	1.51	A_23_P72584	NM_004797
SFRP2	6837	0.000267	5.06e-06	5.56	4.03088	1.5	A_24_P934546	NM_003013
unk	38584	0.138	0.043	2.23	-3.72463	1.5	(+)E1A_r60_a107	unk
ABCC3	9068	1.9e-08	5.67e-12	11	17.225	1.49	A_23_P207507	NM_003786
PPAP2A	8946	9.17e-05	1.06e-06	6.12	5.54694	1.49	A_23_P70060	NM_176895
LOC339344	27454	0.000669	1.99e-05	5.07	2.7024	1.49	A_24_P392486	NM_001012643
unk	36575	0.0037	0.000233	4.61	0.675083	1.49	(+)E1A_r60_a107	unk
PPBP	5731	0.00299	0.000172	4.3	0.618989	1.49	A_23_P121596	NM_002704
HBG1	3215	0.0523	0.0105	2.73	-3.26132	1.49	A_23_P64539	NM_000559
unk	39953	0.00104	3.84e-05	4.84	2.06603	1.48	A_24_P290114	A_24_P290114
TncR	36591	0.00127	5.16e-05	4.73	1.78034	1.46	A_24_P566916	NR_002802
unk	41867	6.34e-10	1.68e-14	14.3	22.579	1.45	A_23_P70069	AK000420
HSD17B1	3528	0.000354	7.8e-06	5.41	3.61043	1.45	A_24_P230502	BC033110
MGC10997	21951	6.4e-05	5.97e-07	6.33	6.10638	1.44	A_23_P26281	NR_001565
MUC2	4701	0.000442	1.07e-05	5.29	3.30632	1.44	A_24_P341761	NM_002457
CEND1	15395	0.000464	1.15e-05	5.27	3.23545	1.44	A_24_P312845	NM_016564
unk	30835	0.000541	1.46e-05	5.18	3.00085	1.44	A_32_P77759	A_32_P77759
unk	39109	0.000605	1.73e-05	5.12	2.83565	1.44	A_24_P848662	CR594528
unk	36134	0.00123	4.91e-05	4.78	1.86409	1.44	A_24_P689119	A_24_P689119
unk	41139	0.00281	0.000158	4.33	0.702514	1.44	A_32_P203585	AA807824
TRIM16	11498	1.57e-07	1.19e-10	9.67	14.337	1.43	A_23_P129903	NM_006470
unk	30043	2.36e-06	4.34e-09	8.3	10.8932	1.42	A_32_P67577	THC2401493
unk	32844	2.7e-05	1.5e-07	6.84	7.4461	1.42	A_23_P211603	A_23_P211603
MEF2B	4451	7.76e-05	8.03e-07	6.23	5.81894	1.42	A_24_P31583	NM_005919
unk	41863	0.000947	3.35e-05	4.89	2.19778	1.42	A_32_P122907	THC2440913
unk	35150	0.135	0.0414	2.21	-3.7294	1.42	(+)E1A_r60_a135	unk
GLB1	2843	2.89e-08	1.2e-11	10.7	16.5193	1.41	A_23_P61529	NM_000404
unk	40169	0.000107	1.32e-06	6.04	5.33476	1.41	A_32_P172002	A_32_P172002
unk	30208	0.000594	1.68e-05	5.13	2.86509	1.41	A_32_P143336	CR623141
unk	30707	0.0011	4.19e-05	4.81	1.98307	1.41	A_24_P32178	ENST00000359589
FTH1	2625	4.27e-05	3.31e-07	6.55	6.67938	1.4	A_24_P919330	NM_002032
unk	36249	0.000458	1.12e-05	5.28	3.26125	1.4	A_32_P11425	A_32_P11425
UCN2	22492	0.0015	6.6e-05	4.64	1.54326	1.4	A_23_P155453	NM_033199
unk	39430	0.0263	0.00393	3.29	-1.98742	1.4	(+)E1A_r60_a107	unk
PTMS	6082	2.2e-05	1.13e-07	6.95	7.72737	1.39	A_23_P128337	NM_002824
HOXA3	3442	0.018	0.00228	3.38	-1.70402	1.39	A_23_P111571	NM_153631
unk	32916	0.000451	1.09e-05	5.29	3.28279	1.38	A_24_P76288	A_24_P76288
ORC6L	37162	5.19e-06	1.24e-08	7.88	9.87927	1.37	A_23_P156807	AK024077
BBS5	24069	3.32e-05	2.17e-07	6.7	7.08786	1.37	A_23_P252642	NM_152384
SCD	6724	0.00557	0.000419	3.97	-0.232589	1.37	A_23_P63618	NM_005063
S100A8	6677	0.236	0.0959	1.72	-5.20291	1.37	A_23_P434809	NM_002964
KIAA1922	23256	8.38e-05	9.18e-07	6.29	5.72556	1.36	A_24_P392723	BC033082
AKR1C1	1820	0.000427	1.02e-05	5.31	3.35252	1.36	A_24_P220947	NM_001353
ASAM	20241	0.000183	2.81e-06	5.77	4.60123	1.35	A_23_P35995	NM_024769
INE1	8889	0.000256	4.74e-06	5.59	4.09457	1.35	A_23_P148602	NM_003669
unk	37921	0.000553	1.51e-05	5.17	2.97181	1.35	A_32_P139634	THC2348959
CENTG3	34777	0.00605	0.000473	3.93	-0.348683	1.35	A_24_P333364	NM_001042535
MGC4618	21647	0.000161	2.32e-06	5.94	4.83708	1.34	A_23_P58148	NM_032326
unk	38016	0.000122	1.57e-06	8.08	4.13639	1.34	(+)eQC-14	unk
C17orf54	26891	0.000304	6.22e-06	5.49	3.83078	1.34	A_24_P229871	NM_182564
RTN3	11098	0.00364	0.000226	4.2	0.357675	1.34	A_32_P83997	NM_201430
FTH1	2627	7.11e-05	7.01e-07	6.27	5.95059	1.33	A_32_P820503	NM_002032
unk	39625	0.000282	5.55e-06	5.53	3.94156	1.33	A_24_P264383	THC2251316
KLK3	380	0.00459	0.000318	4.08	0.0304328	1.33	A_24_P108401	AF335478
unk	31657	0.000107	1.31e-06	6.05	5.34088	1.32	A_32_P10133	AK022045
CD36	1047	0.000773	2.47e-05	4.99	2.49187	1.32	A_23_P111583	NM_001001547
unk	40731	0.00363	0.000226	4.7	0.763179	1.32	(+)E1A_r60_a135	unk
TMSL3	7718	0.00904	0.000854	3.73	-0.89419	1.32	A_24_P143189	NM_183049
XIST	8126	0.0125	0.00135	3.54	-1.3431	1.32	A_24_P500584	NR_001564
ZNF406	18652	0.000267	5.06e-06	5.56	4.03105	1.31	A_32_P109922	NM_020863
SFRP2	6836	0.000521	1.37e-05	5.21	3.06473	1.31	A_23_P81103	NM_003013
unk	42230	0.00602	0.000471	4.24	-0.0225729	1.31	(+)E1A_r60_a107	unk
unk	30181	0.0976	0.0259	2.45	-3.49724	1.31	(+)E1A_r60_a107	unk
unk	18502	2.8e-05	1.61e-07	6.88	7.39946	1.3	A_24_P375205	ENST00000343519
S100P	6685	0.00528	0.000388	4	-0.158527	1.3	A_23_P58266	NM_005980
unk	36837	0.000139	1.91e-06	5.91	4.97433	1.29	A_24_P186464	ENST00000295399
unk	39070	0.000189	2.97e-06	5.8	4.56585	1.29	A_32_P94122	THC2273762
STMN2	12046	0.000392	8.94e-06	5.36	3.4784	1.29	A_23_P399265	S82024
unk	28820	0.000479	1.2e-05	5.25	3.18998	1.29	A_24_P480206	A_24_P480206
SF3A2	8556	0.00108	4.08e-05	4.82	2.00777	1.29	A_23_P90339	NM_007165
unk	38377	0.00588	0.000453	3.95	-0.307157	1.29	A_24_P478153	THC2250454
unk	36264	0.0157	0.00186	3.63	-1.32694	1.29	(+)E1A_r60_a107	unk
unk	35665	0.0186	0.00238	3.49	-1.58362	1.29	(+)E1A_r60_a107	unk
unk	43077	0.0653	0.0146	2.77	-2.95364	1.29	(+)E1A_r60_a107	unk
unk	41643	0.327	0.157	1.48	-4.76479	1.29	(+)E1A_r60_a107	unk
LOXL2	4228	1.19e-06	1.7e-09	8.57	11.7826	1.28	A_23_P111995	NM_002318
unk	31431	4.99e-05	4.19e-07	6.46	6.4509	1.28	A_32_P139400	A_32_P139400
NDOR1	14372	0.00116	4.55e-05	4.78	1.90334	1.28	A_23_P257407	AK026089
TCF1	7493	0.00139	5.9e-05	4.68	1.65192	1.28	A_23_P36757	NM_000545
unk	40607	0.0506	0.0101	2.87	-2.78586	1.28	(+)E1A_r60_a107	unk
HSPA8	3554	6.94e-08	3.29e-11	10.2	15.56	1.27	A_24_P287129	NM_006597
LCE1C	27739	2.24e-05	1.16e-07	6.94	7.6996	1.27	A_23_P303891	NM_178351
SNCA	7097	0.00647	0.000529	3.89	-0.454246	1.27	A_23_P29939	NM_007308
TMSL3	7717	0.00855	0.000787	3.74	-0.832552	1.27	A_23_P399201	NM_183049
PF4	5394	0.00931	0.000892	3.7	-0.952437	1.27	A_24_P79403	NM_002619
unk	43472	0.017	0.00209	3.69	-1.27899	1.27	(+)E1A_r60_a135	unk
unk	37285	0.0165	0.002	3.57	-1.41685	1.27	(+)E1A_r60_a107	unk
SAA2	6687	0.0154	0.0018	3.43	-1.61861	1.27	A_23_P306203	NM_030754
unk	29520	0.0771	0.0185	2.6	-3.31711	1.27	A_32_P199901	ENST00000276173
ATF7IP2	20525	0.419	0.228	1.26	-5.02278	1.27	A_24_P341987	NM_024997
unk	35276	0.000182	2.78e-06	5.78	4.61093	1.26	A_24_P8130	AK092421
unk	35047	1.18e-06	1.64e-09	8.58	11.8166	1.25	A_32_P177725	THC2416098
unk	35682	0.000116	1.48e-06	6	5.22591	1.25	A_32_P30187	A_32_P30187
unk	37872	0.00508	0.000367	4.46	0.292208	1.25	(+)E1A_r60_a20	unk
unk	35849	4.51e-05	3.66e-07	6.51	6.58135	1.24	A_24_P576591	AL137705
FGR	2508	0.00162	7.39e-05	4.6	1.43488	1.24	A_23_P103932	NM_005248
unk	41700	0.00332	0.0002	4.84	0.892921	1.24	(+)E1A_r60_a135	unk
KIAA1545	18691	0.00355	0.000219	4.21	0.39077	1.24	A_24_P280497	AF490258
LCE1D	27740	0.00469	0.000327	4.07	0.0040448	1.24	A_23_P375524	NM_178352
CD36	1048	0.00936	0.0009	3.69	-0.960086	1.24	A_24_P925505	S67044
unk	40048	0.114	0.0324	2.35	-3.67541	1.24	(+)E1A_r60_a107	unk
TMSB4X	7715	0.0137	0.00153	3.49	-1.46248	1.23	A_24_P374516	NM_021109
FPR1	2607	0.0209	0.00283	3.26	-2.04171	1.23	A_23_P38795	NM_002029
unk	29195	0.0331	0.00544	3.17	-2.26644	1.23	(+)E1A_r60_a107	unk
LENG8	23265	1.82e-05	8.23e-08	7.14	8.04787	1.22	A_24_P40061	NM_052925
TNK2	10912	7.54e-05	7.61e-07	6.24	5.87113	1.22	A_24_P94643	NM_001010938
SPSB4	22847	7.59e-05	7.68e-07	6.24	5.86208	1.22	A_23_P258381	NM_080862
LCE3E	27750	0.00022	3.69e-06	5.67	4.33595	1.22	A_23_P340338	NM_178435
ATN1	2002	0.000561	1.55e-05	5.16	2.94597	1.22	A_24_P24244	NM_001007026
IGF2	28902	0.00225	0.000116	4.44	1.00036	1.22	A_23_P150609	NM_001007139
TPSG1	13624	0.00576	0.00044	3.96	-0.2786	1.22	A_23_P26294	NM_012467
LOXL2	4225	4.75e-07	4.95e-10	9.07	12.9715	1.21	A_23_P111995	NM_002318
BTBD14B	23086	0.000989	3.57e-05	4.86	2.13574	1.21	A_24_P271285	NM_052876
unk	41566	0.00822	0.000743	4.19	-0.344063	1.21	(+)E1A_r60_a135	unk
unk	37750	0.0121	0.00129	3.56	-1.30362	1.21	A_32_P160200	THC2342129
PALM2-AKAP2	28883	0.0165	0.00201	3.39	-1.71885	1.21	A_23_P342654	NM_147150
S100A9	6678	0.0438	0.00811	2.84	-3.02045	1.21	A_23_P23048	NM_002965
unk	41348	0.175	0.0605	2.02	-4.22506	1.21	(+)E1A_r60_a107	unk
LOC349114	27712	2.25e-05	1.17e-07	6.93	7.68734	1.2	A_32_P12183	NM_198284
FTH1	2626	0.000482	1.22e-05	5.28	3.19887	1.2	A_24_P58337	NM_002032
unk	39678	0.00112	4.3e-05	6.13	1.81039	1.2	(+)eQC-38	unk
PTGDS	6048	0.00397	0.000258	4.15	0.233532	1.2	A_23_P146554	NM_000954
unk	29971	0.0144	0.00165	3.76	-1.12418	1.2	(+)E1A_r60_a107	unk
DKFZP434A0131	16038	2.8e-05	1.61e-07	6.81	7.37925	1.19	A_32_P45894	NM_018991
HLA-C	3296	0.000188	2.94e-06	5.76	4.55775	1.19	A_23_P95917	BC008457
unk	38060	0.00143	6.11e-05	4.67	1.61773	1.19	A_24_P127051	A_24_P127051
unk	34930	0.0835	0.0207	2.56	-3.40252	1.19	(+)E1A_r60_a107	unk
HSPA8	3557	8.5e-08	4.88e-11	10.1	15.1852	1.18	A_32_P13728	NM_006597
GLB1	2842	1.18e-06	1.6e-09	8.71	11.8542	1.18	A_23_P61531	NM_000404
unk	42979	2.33e-05	1.24e-07	6.91	7.63499	1.18	A_23_P105732	A_23_P105732
unk	42434	0.00402	0.000262	4.15	0.21687	1.18	A_32_P56744	THC2371471
PRAC	21735	7.7e-06	2.07e-08	7.59	9.36885	1.17	A_23_P15621	NM_032391
unk	43202	0.000128	1.68e-06	5.96	5.10242	1.17	A_24_P177795	ENST00000343149
FTH1	2628	0.000334	7.13e-06	5.44	3.69746	1.17	A_32_P111565	NM_002032
unk	28697	0.00163	7.46e-05	4.6	1.42557	1.17	A_24_P478495	AK093171
unk	31021	0.014	0.00157	3.48	-1.49041	1.17	A_32_P71551	ENST00000378644
HTRA1	5959	1.16e-05	3.79e-08	7.36	8.7833	1.16	A_23_P97990	NM_002775
AD7C-NTP	14474	5.4e-05	4.71e-07	6.48	6.35458	1.16	A_23_P148858	AF010144
CTRB2	1677	0.000947	3.35e-05	4.89	2.19722	1.16	A_32_P86150	NM_001025200
unk	43816	0.00128	5.22e-05	4.73	1.76938	1.16	A_24_P522631	ENST00000340381
ANXA2	320	0.00252	0.000136	4.38	0.846004	1.16	A_23_P146644	NM_001002857
unk	26876	0.0081	0.000728	3.77	-0.759417	1.16	A_24_P90923	ENST00000321214
unk	43487	0.0266	0.004	3.46	-1.77156	1.16	(+)Pro25G-01	unk
VNN2	9254	0.0386	0.00676	2.91	-2.85244	1.16	A_23_P122724	NM_004665
unk	34881	0.113	0.0322	2.41	-3.47086	1.16	(+)E1A_r60_a135	unk
HSPA8	3555	2.23e-07	1.74e-10	9.51	13.9702	1.15	A_23_P24594	NM_006597
OGFR	12016	0.000144	2e-06	5.9	4.9335	1.15	A_23_P28707	NM_007346
PIP5K1C	13172	0.00119	4.69e-05	4.77	1.87426	1.15	A_23_P78952	NM_012398
PLAC4	25686	0.00244	0.000129	4.4	0.895401	1.15	A_32_P216241	AF269287
COL3A1	1397	0.0272	0.00413	3.11	-2.39426	1.15	A_23_P142533	NM_000090
G0S2	14968	0.0493	0.00968	3.05	-2.63802	1.15	A_23_P74609	NM_015714
HLA-C	3295	1.56e-05	6.4e-08	7.16	8.27525	1.14	A_24_P298409	NM_002117
C10orf39	26713	1.6e-05	6.65e-08	7.14	8.23789	1.14	A_24_P332081	NM_194303
LOC388817	28079	8.21e-05	8.79e-07	6.19	5.73072	1.14	A_32_P61061	NM_001008741
unk	30013	8.33e-05	9.03e-07	6.18	5.70418	1.14	A_24_P238769	A_24_P238769
unk	37567	0.000317	6.62e-06	5.5	3.78757	1.14	A_23_P102071	AK027315
unk	44184	0.000397	9.11e-06	5.35	3.45975	1.14	A_32_P90178	A_32_P90178
TNXB	7754	0.00516	0.000376	4.01	-0.128467	1.14	A_24_P213884	NM_019105
unk	33364	0.0195	0.00257	3.46	-1.68666	1.14	(+)E1A_r60_a107	unk
SPPL2B	18079	0.034	0.00568	2.98	-2.69178	1.14	A_23_P79066	NM_020172
COTL1	13187	8.29e-05	8.96e-07	6.19	5.71234	1.13	A_24_P416131	NM_021149
unk	39956	0.00013	1.71e-06	5.95	5.08275	1.13	A_23_P100522	AK027211
unk	34945	0.000399	9.2e-06	6.66	3.01124	1.13	(-)3xSLv1	unk
unk	31651	0.000804	2.64e-05	6.22	2.20354	1.13	(+)eQC-17	unk
GLTSCR1	14902	0.00405	0.000265	4.14	0.205251	1.13	A_23_P130780	NM_015711
ASAH1	487	0.00695	0.000581	3.85	-0.544163	1.13	A_23_P216325	NM_004315
unk	42364	0.044	0.00817	2.93	-2.75331	1.13	(+)E1A_r60_a107	unk
TNFRSF25	9071	3.94e-05	2.94e-07	6.59	6.79651	1.12	A_23_P126844	NM_148965
unk	40168	0.000487	1.23e-05	5.24	3.16591	1.12	A_24_P101879	A_24_P101879
C5orf23	19964	0.00256	0.000139	4.38	0.824027	1.12	A_23_P58676	NM_024563
unk	33161	0.00286	0.000162	4.32	0.677425	1.12	A_32_P8724	THC2409364
HLA-C	3297	5.4e-05	4.73e-07	6.42	6.33244	1.11	A_23_P113716	BC002463
unk	34757	0.000311	6.45e-06	5.47	3.79517	1.11	A_23_P125109	A_23_P125109
unk	32869	0.000466	1.16e-05	5.27	3.22743	1.11	A_24_P478362	THC2367544
ANXA1	318	0.00148	6.48e-05	4.65	1.56175	1.11	A_23_P94501	NM_000700
unk	33611	0.000108	1.33e-06	6.04	5.32919	1.1	A_24_P341427	A_24_P341427
XTP7	22513	0.000451	1.09e-05	5.29	3.28295	1.1	A_24_P399454	NM_138568
unk	41608	0.000473	1.18e-05	5.26	3.21013	1.1	A_24_P862083	AK055621
LOC145694	24631	0.001	3.64e-05	4.86	2.11869	1.1	A_24_P608468	AK056793
B2M	601	0.00882	0.000823	3.73	-0.875306	1.1	A_23_P37441	NM_004048
unk	39449	0.0282	0.00435	3.09	-2.44313	1.1	A_24_P461664	A_24_P461664
unk	35289	0.0652	0.0145	3.87	-2.69465	1.1	NA	unk
unk	38365	2.78e-09	2.3e-13	-32.1	8.91172	-5.63	(+)eQC-08	unk
FOS	2600	7.12e-09	9.82e-13	-11.8	18.8716	-3.86	A_23_P106194	NM_005252
EGR1	2136	2.82e-06	5.31e-09	-8.12	10.6863	-3.42	A_23_P214080	NM_001964
SOCS3	9391	4e-06	8.74e-09	-7.92	10.2038	-2.84	A_23_P207058	NM_003955
ITLN1	17304	0.0635	0.0139	-2.61	-3.51669	-2.38	A_23_P95790	NM_017625
FOSB	2601	4.03e-06	8.9e-09	-7.91	10.1867	-2.36	A_23_P429998	NM_006732
DUSP1	2033	1.45e-06	2.26e-09	-8.45	11.5088	-2.34	A_23_P110712	NM_004417
JUN	3916	3.65e-06	7.51e-09	-7.98	10.3499	-2.34	A_23_P201538	NM_002228
unk	43917	0.0372	0.00641	-2.93	-2.80388	-2.31	A_23_P43979	M87790
JUNB	3917	3.08e-07	2.69e-10	-9.32	13.554	-2.19	A_23_P4821	NM_002229
ZFP36	8174	2.25e-05	1.17e-07	-6.93	7.69188	-2.19	A_23_P39237	NM_003407
CYR61	3694	2.78e-09	2.55e-13	-12.5	20.1251	-2.16	A_23_P46426	NM_001554
IGJ	3702	0.0518	0.0104	-2.74	-3.24813	-2.16	A_23_P167168	NM_144646
CIDEA	1289	2.91e-05	1.72e-07	-6.79	7.31491	-2.13	A_23_P376704	NM_198289
unk	39620	0.00213	0.000108	-4.47	1.07167	-2.11	A_32_P43664	AW136683
unk	42611	3.06e-05	1.89e-07	-6.75	7.22235	-2.08	A_24_P788878	THC2371963
IER2	10064	9.26e-09	2.55e-12	-11.4	17.9762	-2.06	A_23_P153905	NM_004907
ATF3	510	3.79e-05	2.71e-07	-6.62	6.87515	-2.06	A_23_P34915	NM_004024
IL6	3741	0.00124	4.97e-05	-4.75	1.818	-1.97	A_23_P71037	NM_000600
IGHG1	3697	0.029	0.00453	-3.07	-2.48079	-1.94	A_23_P158817	NM_001040077
CYR61	3693	1.84e-06	3.13e-09	-8.32	11.1958	-1.89	A_23_P46429	NM_001554
CXCL2	3066	0.000115	1.46e-06	-6.01	5.23955	-1.87	A_23_P315364	NM_002089
RPS4Y1	6569	0.0551	0.0114	-2.7	-3.32913	-1.81	A_23_P259314	NM_001008
CYR61	3695	2.71e-08	8.72e-12	-10.8	16.8187	-1.79	A_24_P370946	NM_001554
IER2	10065	5.95e-07	6.7e-10	-8.95	12.6804	-1.74	A_32_P36235	NM_004907
KRT19	4080	0.0433	0.00796	-2.85	-3.00308	-1.74	A_23_P66798	NM_002276
NR4A1	3377	8.29e-05	8.93e-07	-6.24	5.73328	-1.73	A_23_P128230	NM_002135
SLPI	7049	1.97e-05	9.29e-08	-7.02	7.91386	-1.71	A_23_P91230	NM_003064
RGS16	6367	0.000387	8.78e-06	-5.36	3.49548	-1.69	A_23_P320578	NM_002928
FGF22	14240	1.82e-05	8.27e-08	-9.86	6.05389	-1.67	A_23_P153878	NM_020637
unk	37129	0.00144	6.2e-05	-5.08	1.88263	-1.62	(+)E1A_r60_a22	unk
IGHG1	3696	0.0675	0.0153	-2.58	-3.59813	-1.6	A_32_P200144	NM_001040077
CA3	824	0.00341	0.000207	-4.27	0.497563	-1.58	A_23_P20316	NM_005181
ANXA8	262	0.0827	0.0204	-2.45	-3.85956	-1.55	A_32_P105549	NM_001630
unk	39498	0.000127	1.64e-06	-5.97	5.1229	-1.54	A_24_P845082	AY090769
MYOC	4792	0.000873	2.95e-05	-4.93	2.32136	-1.54	A_23_P23783	NM_000261
IGLL1	3709	0.0668	0.015	-2.58	-3.58364	-1.54	A_24_P83102	NM_020070
LSMD1	21691	0.0474	0.00911	-2.93	-2.67877	-1.53	A_23_P38206	NM_032356
unk	39073	0.0777	0.0186	-2.49	-3.77924	-1.53	A_24_P169873	ENST00000322032
unk	29753	1.76e-06	2.82e-09	-8.37	11.295	-1.5	A_32_P103776	THC2395355
unk	31723	0.116	0.0334	-2.23	-4.29802	-1.42	A_24_P605563	AY172962
unk	29483	0.0721	0.0167	-2.54	-3.68098	-1.41	A_32_P39440	BC030813
RGS1	6353	8.13e-05	8.67e-07	-6.2	5.7445	-1.4	A_23_P97141	NM_002922
unk	34080	3.61e-05	2.49e-07	-6.65	6.95537	-1.38	A_24_P924185	S81524
unk	39278	0.00124	4.96e-05	-4.75	1.81874	-1.37	A_32_P74409	ENST00000339446
MYC	4733	0.000799	2.62e-05	-4.97	2.43779	-1.36	A_23_P215956	NM_002467
unk	43117	0.0361	0.00614	-3.05	-2.43862	-1.36	(+)E1A_r60_a22	unk
CTA-246H3.1	22677	0.0845	0.0211	-2.44	-3.89055	-1.36	A_24_P239076	NM_001013618
unk	41163	0.00492	0.00035	-4.28	0.183676	-1.35	(+)E1A_r60_a22	unk
unk	43440	0.0469	0.00895	-2.92	-2.681	-1.35	(+)E1A_r60_a22	unk
ANG	297	6.34e-10	2.91e-14	-13.6	22.123	-1.34	A_23_P428738	NM_001145
OGN	5136	0.000137	1.88e-06	-5.92	4.99439	-1.33	A_23_P82990	NM_033014
GADD45B	4741	0.00412	0.000273	-4.13	0.179224	-1.33	A_24_P239606	NM_015675
unk	32461	0.0149	0.00173	-3.54	-1.39676	-1.32	(+)E1A_r60_a22	unk
unk	41524	0.0219	0.00303	-3.36	-1.83116	-1.32	(+)E1A_r60_a22	unk
HLF	3335	1.44e-07	9.94e-11	-9.91	14.5111	-1.31	A_23_P356585	NM_002126
unk	33970	0.000331	7.03e-06	-5.44	3.71169	-1.31	A_32_P194962	BU187991
AZGP1	597	1.25e-06	1.87e-09	-8.53	11.6948	-1.3	A_23_P71268	NM_001185
unk	33062	0.0155	0.00183	-3.51	-1.47889	-1.3	(+)E1A_r60_a22	unk
SLC25A25	23230	5.4e-05	4.71e-07	-6.42	6.33775	-1.29	A_24_P355267	NM_001006641
TFF3	7607	0.000409	9.61e-06	-5.33	3.40808	-1.29	A_23_P257296	NM_003226
IGHA1	42250	0.0961	0.0254	-2.36	-4.05484	-1.27	A_23_P136026	AK128476
unk	42619	0.00849	0.00078	-3.91	-0.625665	-1.25	(+)E1A_r60_a22	unk
RGS3	6356	0.000211	3.46e-06	-5.7	4.39965	-1.23	A_23_P219197	NM_134427
unk	43306	0.0142	0.00161	-3.59	-1.33628	-1.23	(+)E1A_r60_a22	unk
unk	32035	0.168	0.0572	-2.04	-4.37367	-1.23	A_24_P654255	A_24_P654255
NR2F1	7597	0.00257	0.00014	-4.37	0.819422	-1.22	A_23_P348737	NM_005654
unk	36454	0.0126	0.00136	-3.58	-1.28061	-1.22	(+)E1A_r60_a22	unk
unk	34170	0.028	0.00429	-3.18	-2.1929	-1.22	(+)E1A_r60_a22	unk
unk	39998	0.0592	0.0126	-2.71	-3.1857	-1.22	(+)E1A_r60_a22	unk
unk	35213	0.0735	0.0171	-2.53	-3.70341	-1.22	A_24_P357847	BC030813
unk	41123	0.113	0.032	-2.31	-3.83677	-1.22	(+)E1A_r60_a22	unk
unk	36243	0.129	0.0389	-2.16	-4.43256	-1.22	A_24_P104980	AJ319669
unk	36476	0.00264	0.000145	-4.61	0.985173	-1.21	(+)E1A_r60_a22	unk
unk	30150	0.0502	0.0099	-2.76	-3.20367	-1.2	A_24_P24371	ENST00000379913
SNF1LK	24924	0.00138	5.8e-05	-4.69	1.66853	-1.19	A_23_P132121	NM_173354
TFF3	7608	0.00147	6.39e-05	-4.65	1.57429	-1.19	A_23_P393099	NM_003226
IGKC	3704	0.0999	0.0268	-2.33	-4.10512	-1.19	A_24_P272146	BC067092
PROCR	11395	2.95e-05	1.78e-07	-6.78	7.28497	-1.18	A_23_P80040	NM_006404
unk	32957	0.000132	1.79e-06	-5.93	5.03964	-1.18	A_32_P75141	A_32_P75141
RPS4Y2	43338	0.195	0.0716	-1.87	-4.94669	-1.17	A_23_P324384	NM_001039567
FBLN1	2419	4.85e-05	4.02e-07	-6.48	6.49079	-1.16	A_23_P211631	NM_006486
unk	34892	0.0213	0.00292	-3.31	-1.96453	-1.16	(+)E1A_r60_a22	unk
unk	30051	0.0271	0.0041	-3.2	-2.19053	-1.16	(+)E1A_r60_a22	unk
SPRY2	11022	1.39e-07	9.24e-11	-9.78	14.5769	-1.15	A_23_P128698	NM_005842
IER3	9247	0.00069	2.1e-05	-5.05	2.64865	-1.15	A_23_P42257	NM_003897
NFIX	4946	0.00248	0.000132	-4.39	0.874079	-1.15	A_24_P858698	NM_002501
unk	30189	0.117	0.0339	-2.23	-4.31102	-1.15	A_24_P66578	ENST00000310579
unk	6246	0.000349	7.58e-06	-5.42	3.63846	-1.14	A_32_P105200	AY170823
SOX17	19250	0.0049	0.000348	-4.04	-0.0555598	-1.14	A_23_P82775	NM_022454
COL8A1	1422	0.00103	3.79e-05	-4.87	2.11337	-1.13	A_23_P69030	NM_001850
unk	29536	1.48e-05	5.52e-08	-7.21	8.41846	-1.12	A_23_P72330	A_23_P72330
DES	17284	0.0206	0.00278	-3.26	-2.02628	-1.12	A_23_P90710	NM_001927
unk	30359	0.14	0.044	-2.1	-4.53996	-1.12	A_23_P435390	A_23_P435390
unk	29301	0.000396	9.05e-06	-5.35	3.46679	-1.11	A_32_P213103	CA414006
CD69	1085	0.00193	9.45e-05	-4.51	1.19699	-1.11	A_23_P87879	NM_001781
CD69	1086	0.00302	0.000175	-4.31	0.619678	-1.11	A_23_P87879	NM_001781
unk	33038	0.0715	0.0165	-2.61	-3.34051	-1.11	(+)E1A_r60_a22	unk
unk	30056	0.0684	0.0156	-2.63	-3.36156	-1.11	(+)E1A_r60_a22	unk
unk	31421	0.0741	0.0174	-2.57	-3.47688	-1.11	(+)E1A_r60_a22	unk
unk	35243	0.0801	0.0195	-2.47	-3.81875	-1.11	A_32_P159192	ENST00000295339
SPTB	7224	0.000109	1.36e-06	-6.03	5.30504	-1.1	A_32_P134968	NM_001024858
BTG2	8397	0.000282	5.55e-06	-5.53	3.9408	-1.1	A_23_P62901	NM_006763
unk	37910	0.000358	7.97e-06	-5.4	3.58929	-1.1	A_32_P164916	AL833005

## Sheet: Sheet2
PFKFB3	5412	1.16e-05	3.86e-08	7.35	8.76507	4.16	A_24_P111096	NM_004566
MGC10814	21963	8.67e-05	9.71e-07	11.1	4.89215	3.52	A_23_P79032	BC004943
VHL	8043	0.000248	4.48e-06	10.3	3.37612	3.52	A_23_P132611	AF088066
unk	42674	1.01e-05	3e-08	10.7	8.43275	3.37	(+)E1A_r60_n9	unk
unk	38307	0.00346	0.000211	4.91	0.844787	3.36	(+)E1A_r60_n9	unk
unk	33511	3e-05	1.83e-07	9.26	7.02481	3.34	(+)E1A_r60_n9	unk
unk	38073	0.0559	0.0116	2.92	-2.6439	3.27	(+)E1A_r60_n9	unk
unk	30827	0.0515	0.0103	2.98	-2.54573	3.26	(+)E1A_r60_n9	unk
unk	33898	0.00029	5.8e-06	7.19	3.90872	3.25	(+)E1A_r60_n9	unk
TDRD10	30689	3.79e-06	8e-09	7.95	10.2889	3.22	A_32_P7974	NM_182499
unk	36557	3.62e-05	2.55e-07	8.35	7.07867	3.11	A_23_P60753	THC2337941
unk	36523	0.0116	0.0012	4.01	-0.714687	3.11	(+)E1A_r60_n9	unk
unk	37417	0.000854	2.87e-05	5.71	2.68588	3.04	(+)E1A_r60_n9	unk
unk	39043	0.0011	4.18e-05	5.64	2.33504	3.04	(+)E1A_r60_n9	unk
KLC3	24763	0.000804	2.64e-05	8.19	2.31478	3.02	A_23_P4653	BC025318
UBC	7912	0.000987	3.56e-05	6.85	1.81289	2.99	A_24_P681301	NM_021009
SLC35E4	40150	0.00032	6.72e-06	6.64	4.06635	2.98	A_23_P259357	NM_001001479
unk	37714	9.99e-07	1.22e-09	8.7	12.1032	2.94	A_23_P141785	A_23_P141785
unk	36835	0.00447	0.000306	4.94	0.331221	2.92	(+)E1A_r60_n9	unk
unk	38626	0.000202	3.25e-06	7.29	4.73351	2.89	A_23_P38860	ENST00000252482
unk	36898	0.00117	4.61e-05	5.47	2.24204	2.87	(+)E1A_r60_n9	unk
unk	34064	0.00035	7.65e-06	6.26	3.91136	2.84	(+)E1A_r60_n9	unk
unk	33178	1.11e-05	3.46e-08	7.39	8.87152	2.79	A_24_P255609	ENST00000324745
ANKK1	26499	2.77e-08	9.54e-12	10.8	16.7345	2.71	A_23_P35943	NM_178510
unk	35985	0.0641	0.0142	2.74	-2.96587	2.69	(+)E1A_r60_n9	unk
unk	40334	0.00733	0.000628	4.16	-0.241935	2.67	(+)E1A_r60_n9	unk
unk	44159	3.07e-07	2.61e-10	9.64	13.5935	2.63	A_23_P201521	A_23_P201521
EGFL6	13791	6.94e-08	3.35e-11	10.2	15.5431	2.61	A_23_P22596	NM_015507
unk	30882	0.027	0.00407	3.33	-1.91942	2.61	(+)E1A_r60_n9	unk
PDZD7	20403	8.85e-08	5.29e-11	10	15.1087	2.59	A_23_P75097	NM_024895
unk	39069	3.74e-07	3.44e-10	9.36	13.3275	2.59	A_23_P130187	A_23_P130187
ILDR1	27330	7.91e-08	4.36e-11	10.1	15.2924	2.57	A_23_P109907	NM_175924
unk	32321	0.0193	0.00254	3.55	-1.48406	2.56	(+)E1A_r60_n9	unk
unk	31563	0.00375	0.000239	4.44	0.55143	2.54	(+)E1A_r60_n9	unk
unk	42446	5.39e-06	1.31e-08	7.76	9.80948	2.49	A_32_P55144	BX537816
ALPK1	20667	8.18e-09	1.52e-12	11.6	18.4649	2.48	A_23_P144531	AK026323
unk	33197	0.041	0.00738	3.03	-2.48644	2.48	(+)E1A_r60_n9	unk
TMEM142A	29374	1.02e-07	6.33e-11	9.94	14.9375	2.46	A_23_P150919	AK027372
RAXL1	22021	7.64e-08	4.02e-11	10.1	15.369	2.45	A_23_P56150	NM_032753
GNG13	15849	1.32e-05	4.72e-08	7.27	8.57106	2.42	A_23_P54736	NM_016541
MALAT1	27910	0.001	3.64e-05	4.86	2.11749	2.42	A_24_P829261	NR_002819
TNMD	19151	1.98e-06	3.59e-09	8.27	11.0625	2.39	A_23_P125588	NM_022144
unk	38944	0.0204	0.00273	3.43	-1.6677	2.39	(+)E1A_r60_n9	unk
unk	40851	1.01e-06	1.29e-09	8.68	12.0511	2.38	A_23_P78975	A_23_P78975
unk	32155	0.134	0.0409	2.21	-3.90547	2.38	(+)E1A_r60_n9	unk
UBOX5	12505	5.43e-07	5.86e-10	9	12.8085	2.37	A_23_P218717	NM_014948
FUT6	2647	1.92e-06	3.4e-09	8.52	11.1318	2.37	A_23_P252664	U27333
unk	35221	1.56e-05	6.41e-08	7.16	8.2739	2.37	A_24_P315581	A_24_P315581
R3HDM2	12465	1.78e-05	7.91e-08	7.08	8.06994	2.35	A_23_P44631	NM_014925
unk	33720	0.0171	0.0021	3.48	-1.52501	2.35	(+)E1A_r60_n9	unk
unk	35384	0.0343	0.00573	3.1	-2.35593	2.32	(+)E1A_r60_n9	unk
HDAC10	21368	8.18e-09	1.79e-12	11.6	18.309	2.3	A_23_P211673	AL512711
MON1B	12493	4.61e-06	1.05e-08	7.85	10.0274	2.28	A_24_P358244	NM_014940
MYO1C	4773	1.57e-07	1.15e-10	9.68	14.3668	2.26	A_23_P164022	NM_033375
GALNT3	2718	1.18e-06	1.63e-09	8.59	11.8241	2.26	A_23_P209459	NM_004482
unk	43136	0.0399	0.00709	3.01	-2.55231	2.26	(+)E1A_r60_n9	unk
unk	33679	1.56e-05	6.32e-08	7.16	8.28673	2.24	A_23_P129258	A_23_P129258
CASP8	924	6.58e-06	1.71e-08	7.66	9.55536	2.23	A_23_P209389	NM_033356
LOC283487	26809	5.59e-05	4.95e-07	6.4	6.28905	2.23	A_23_P130642	NM_178514
unk	39944	8.18e-09	2.02e-12	11.5	18.1948	2.22	A_23_P117971	M15530
GGT6	23804	3.34e-07	2.99e-10	9.28	13.4535	2.2	A_23_P66774	NM_153338
ZNF713	27709	7.76e-05	8.03e-07	6.23	5.81913	2.2	A_23_P74114	NM_182633
unk	29398	0.00986	0.000967	3.82	-0.808165	2.19	(+)E1A_r60_n9	unk
unk	35521	0.0889	0.0227	2.49	-3.51839	2.19	(+)E1A_r60_n9	unk
unk	32083	0.174	0.0602	2.01	-4.23365	2.18	(+)E1A_r60_n9	unk
unk	31031	0.271	0.118	1.65	-4.55218	2.17	(+)E1A_r60_n9	unk
unk	36788	8.01e-05	8.48e-07	6.21	5.766	2.14	A_32_P146450	AW948903
PXN	6155	1.79e-06	2.93e-09	8.35	11.2602	2.09	A_23_P13969	BC052611
unk	31728	0.0119	0.00125	7.23	-1.53394	2.06	NA	unk
unk	29920	0.177	0.0617	1.99	-4.26397	2.05	(+)E1A_r60_n9	unk
C15orf28	20501	2.81e-08	1.08e-11	10.7	16.6134	2.03	A_23_P14649	NM_001040150
unk	34799	9.68e-06	2.84e-08	7.47	9.06364	2.02	A_24_P409182	ENST00000303979
GZ	2900	4.48e-05	3.58e-07	6.52	6.60374	2.02	A_23_P211363	NM_002073
PSPH	6039	1.15e-05	3.73e-08	7.45	8.81465	2.01	A_23_P251987	NM_004577
unk	28839	0.000108	1.34e-06	6.04	5.32224	2	A_24_P869138	A_24_P869138
unk	35537	0.00106	3.96e-05	5.81	2.30996	1.99	(+)E1A_r60_a135	unk
unk	35743	0.0584	0.0124	2.72	-3.16792	1.98	(+)E1A_r60_n9	unk
unk	38299	2.17e-05	1.1e-07	6.95	7.74608	1.96	A_24_P828125	A_24_P828125
PRO0478	14641	5.17e-09	5.94e-13	12.1	19.3398	1.95	A_23_P430140	AF090930
SLC27A1	27891	6.63e-05	6.3e-07	6.31	6.05365	1.95	A_23_P131111	NM_198580
PDE4C	5335	1.84e-06	3.12e-09	8.33	11.1998	1.94	A_23_P119583	NM_000923
unk	37688	8.18e-09	2.07e-12	11.5	18.1737	1.92	A_32_P22989	A_32_P22989
unk	32398	0.000185	2.85e-06	5.77	4.58916	1.91	A_24_P401663	A_24_P401663
ZKSCAN1	8233	6.3e-07	7.38e-10	9.04	12.5828	1.9	A_23_P94063	AY260738
WDR32	41033	2.01e-05	9.83e-08	7	7.8584	1.9	A_24_P583549	BC108686
FANCC	2398	2.74e-05	1.56e-07	6.83	7.41241	1.9	A_23_P71680	BC034271
UCHL1	7949	8.53e-06	2.39e-08	7.53	9.22903	1.86	A_23_P132956	NM_004181
LOC643594	32197	2.53e-05	1.37e-07	6.88	7.53848	1.86	A_24_P341603	XM_926898
unk	16494	4.37e-05	3.42e-07	6.54	6.64737	1.86	A_23_P73058	ENST00000274695
unk	30156	6.48e-05	6.06e-07	6.33	6.092	1.86	A_23_P72583	A_23_P72583
unk	32989	2.81e-08	1.1e-11	10.9	16.5973	1.84	A_23_P32684	AF116619
PAX4	5254	8.38e-05	9.13e-07	6.18	5.69429	1.81	A_23_P59691	NM_006193
LOC440353	12780	0.000107	1.31e-06	6.05	5.34572	1.8	A_24_P167877	NR_002603
unk	41572	0.00127	5.15e-05	5.42	2.1372	1.8	(+)E1A_r60_a107	unk
unk	41135	0.018	0.00227	6.26	-1.75123	1.78	A_24_P374513	ENST00000334647
unk	41973	4.23e-05	3.22e-07	6.56	6.70668	1.77	A_23_P47220	A_23_P47220
LOC399851	28308	8.61e-05	9.55e-07	6.16	5.64985	1.77	A_24_P247408	AY129010
unk	36018	0.0096	0.000931	4.31	-0.550569	1.77	(+)E1A_r60_a135	unk
unk	29696	0.000335	7.21e-06	5.43	3.68675	1.76	A_24_P324141	ENST00000349637
AKR1C3	8982	6.03e-06	1.52e-08	7.71	9.66589	1.75	A_23_P138541	NM_003739
SYN1	7393	0.00246	0.000131	4.4	0.882729	1.75	A_23_P500824	NM_133499
HBG1	3213	0.0344	0.00575	2.98	-2.70364	1.73	A_23_P53137	NM_000559
HDAC4	10327	0.000127	1.66e-06	6.01	5.13318	1.71	A_24_P359859	NM_006037
CES1	1209	0.00112	4.27e-05	4.8	1.96285	1.71	A_23_P206733	NM_001266
unk	37670	0.00034	7.32e-06	5.43	3.67253	1.7	A_32_P69456	THC2352847
unk	38102	5.68e-05	5.08e-07	6.39	6.26394	1.68	A_24_P281025	A_24_P281025
FCGR3A	2444	0.00113	4.38e-05	4.79	1.93944	1.68	A_23_P200728	NM_000569
unk	40040	0.00215	0.000109	5.05	1.43302	1.68	(+)E1A_r60_a107	unk
unk	38177	0.00443	0.000302	4.49	0.446881	1.68	(+)E1A_r60_a107	unk
unk	31939	2.23e-07	1.8e-10	9.5	13.9422	1.67	A_23_P50320	A_23_P50320
PRR11	17570	1.1e-05	3.4e-08	7.4	8.88934	1.67	A_23_P207301	AK001891
CYB5R3	1876	0.000669	1.99e-05	5.07	2.70395	1.67	A_24_P378958	NM_000398
unk	41646	7.67e-06	2.05e-08	7.59	9.3809	1.66	A_23_P143285	AK000809
unk	32798	0.0167	0.00203	3.75	-1.18578	1.66	(+)E1A_r60_a107	unk
unk	43941	3.2e-05	2.07e-07	6.72	7.13687	1.65	A_24_P273214	A_24_P273214
SPARC	7185	4.85e-05	4.01e-07	6.48	6.49277	1.65	A_23_P7642	NM_003118
unk	38281	0.00013	1.72e-06	6	5.10549	1.65	A_24_P499481	A_24_P499481
unk	42085	0.000759	2.42e-05	5	2.51489	1.65	A_24_P153002	A_24_P153002
unk	42227	0.000144	2.01e-06	5.89	4.92831	1.64	A_24_P718503	AK127768
unk	38312	0.109	0.0305	2.42	-3.44437	1.64	(+)E1A_r60_a107	unk
TUBB2A	7873	1.92e-06	3.4e-09	8.29	11.1163	1.63	A_23_P19291	NM_001069
unk	32934	0.0188	0.00244	3.57	-1.44425	1.6	(+)E1A_r60_a107	unk
IQSEC2	12754	0.000324	6.82e-06	5.45	3.74043	1.58	A_32_P159445	NM_015075
ZNF2	8188	0.000407	9.53e-06	5.34	3.41635	1.58	A_23_P39223	NM_021088
POLR2J2	26358	0.000893	3.04e-05	4.92	2.29224	1.58	A_23_P215669	NM_032959
RCOR2	26763	0.00304	0.000177	4.29	0.595669	1.58	A_24_P227326	NM_173587
C9orf88	19477	0.00117	4.6e-05	4.77	1.8915	1.57	A_24_P124097	NM_022833
SNF1LK	24926	0.00306	0.000179	4.28	0.583991	1.57	A_24_P237231	NM_173354
SAA1	6686	0.0116	0.00121	3.66	-1.11008	1.57	A_24_P335092	NM_000331
unk	37025	5.19e-06	1.23e-08	7.88	9.88589	1.56	A_23_P119407	A_23_P119407
unk	39004	0.00731	0.000624	3.83	-0.612117	1.56	A_32_P52713	THC2279765
STMN2	12045	0.000156	2.23e-06	5.86	4.82778	1.55	A_23_P146274	NM_007029
CD248	18263	1.71e-05	7.18e-08	7.12	8.16365	1.54	A_23_P52697	NM_020404
MGC45922	26993	0.000311	6.44e-06	5.48	3.79678	1.54	A_23_P405282	BC033237
SPRR2C	7216	0.000162	2.35e-06	5.84	4.77507	1.53	A_23_P126089	NR_003062
unk	39221	0.00533	0.000394	4.43	0.224922	1.53	(+)E1A_r60_a107	unk
LOC441204	27525	0.000227	3.87e-06	5.66	4.28981	1.52	A_24_P332064	AK056484
LRP3	4243	0.000289	5.75e-06	5.52	3.90697	1.52	A_23_P16415	NM_002333
NKD2	22313	0.000561	1.55e-05	5.16	2.94659	1.52	A_24_P129107	NM_033120
SFRP2	6835	0.000572	1.59e-05	5.15	2.92054	1.52	A_24_P137501	NM_003013
unk	33060	2.81e-05	1.64e-07	6.81	7.36427	1.51	A_32_P10683	BC113121
ORC6L	13412	3.55e-05	2.42e-07	6.66	6.98223	1.51	A_23_P100341	NM_014321
FBXO17	23335	7.17e-05	7.16e-07	6.27	5.92989	1.51	A_24_P151959	AK021860
TCTE3	7545	0.000282	5.52e-06	5.53	3.94669	1.51	A_32_P38286	NM_174910
ADIPOQ	9789	0.000665	1.97e-05	5.08	2.71368	1.51	A_23_P72584	NM_004797
SFRP2	6837	0.000267	5.06e-06	5.56	4.03088	1.5	A_24_P934546	NM_003013
unk	38584	0.138	0.043	2.23	-3.72463	1.5	(+)E1A_r60_a107	unk
ABCC3	9068	1.9e-08	5.67e-12	11	17.225	1.49	A_23_P207507	NM_003786
PPAP2A	8946	9.17e-05	1.06e-06	6.12	5.54694	1.49	A_23_P70060	NM_176895
LOC339344	27454	0.000669	1.99e-05	5.07	2.7024	1.49	A_24_P392486	NM_001012643
unk	36575	0.0037	0.000233	4.61	0.675083	1.49	(+)E1A_r60_a107	unk
PPBP	5731	0.00299	0.000172	4.3	0.618989	1.49	A_23_P121596	NM_002704
HBG1	3215	0.0523	0.0105	2.73	-3.26132	1.49	A_23_P64539	NM_000559
unk	39953	0.00104	3.84e-05	4.84	2.06603	1.48	A_24_P290114	A_24_P290114
TncR	36591	0.00127	5.16e-05	4.73	1.78034	1.46	A_24_P566916	NR_002802
unk	41867	6.34e-10	1.68e-14	14.3	22.579	1.45	A_23_P70069	AK000420
HSD17B1	3528	0.000354	7.8e-06	5.41	3.61043	1.45	A_24_P230502	BC033110
MGC10997	21951	6.4e-05	5.97e-07	6.33	6.10638	1.44	A_23_P26281	NR_001565
MUC2	4701	0.000442	1.07e-05	5.29	3.30632	1.44	A_24_P341761	NM_002457
CEND1	15395	0.000464	1.15e-05	5.27	3.23545	1.44	A_24_P312845	NM_016564
unk	30835	0.000541	1.46e-05	5.18	3.00085	1.44	A_32_P77759	A_32_P77759
unk	39109	0.000605	1.73e-05	5.12	2.83565	1.44	A_24_P848662	CR594528
unk	36134	0.00123	4.91e-05	4.78	1.86409	1.44	A_24_P689119	A_24_P689119
unk	41139	0.00281	0.000158	4.33	0.702514	1.44	A_32_P203585	AA807824
TRIM16	11498	1.57e-07	1.19e-10	9.67	14.337	1.43	A_23_P129903	NM_006470
unk	30043	2.36e-06	4.34e-09	8.3	10.8932	1.42	A_32_P67577	THC2401493
unk	32844	2.7e-05	1.5e-07	6.84	7.4461	1.42	A_23_P211603	A_23_P211603
MEF2B	4451	7.76e-05	8.03e-07	6.23	5.81894	1.42	A_24_P31583	NM_005919
unk	41863	0.000947	3.35e-05	4.89	2.19778	1.42	A_32_P122907	THC2440913
unk	35150	0.135	0.0414	2.21	-3.7294	1.42	(+)E1A_r60_a135	unk
GLB1	2843	2.89e-08	1.2e-11	10.7	16.5193	1.41	A_23_P61529	NM_000404
unk	40169	0.000107	1.32e-06	6.04	5.33476	1.41	A_32_P172002	A_32_P172002
unk	30208	0.000594	1.68e-05	5.13	2.86509	1.41	A_32_P143336	CR623141
unk	30707	0.0011	4.19e-05	4.81	1.98307	1.41	A_24_P32178	ENST00000359589
FTH1	2625	4.27e-05	3.31e-07	6.55	6.67938	1.4	A_24_P919330	NM_002032
unk	36249	0.000458	1.12e-05	5.28	3.26125	1.4	A_32_P11425	A_32_P11425
UCN2	22492	0.0015	6.6e-05	4.64	1.54326	1.4	A_23_P155453	NM_033199
unk	39430	0.0263	0.00393	3.29	-1.98742	1.4	(+)E1A_r60_a107	unk
PTMS	6082	2.2e-05	1.13e-07	6.95	7.72737	1.39	A_23_P128337	NM_002824
HOXA3	3442	0.018	0.00228	3.38	-1.70402	1.39	A_23_P111571	NM_153631
unk	32916	0.000451	1.09e-05	5.29	3.28279	1.38	A_24_P76288	A_24_P76288
ORC6L	37162	5.19e-06	1.24e-08	7.88	9.87927	1.37	A_23_P156807	AK024077
BBS5	24069	3.32e-05	2.17e-07	6.7	7.08786	1.37	A_23_P252642	NM_152384
SCD	6724	0.00557	0.000419	3.97	-0.232589	1.37	A_23_P63618	NM_005063
S100A8	6677	0.236	0.0959	1.72	-5.20291	1.37	A_23_P434809	NM_002964
KIAA1922	23256	8.38e-05	9.18e-07	6.29	5.72556	1.36	A_24_P392723	BC033082
AKR1C1	1820	0.000427	1.02e-05	5.31	3.35252	1.36	A_24_P220947	NM_001353
ASAM	20241	0.000183	2.81e-06	5.77	4.60123	1.35	A_23_P35995	NM_024769
INE1	8889	0.000256	4.74e-06	5.59	4.09457	1.35	A_23_P148602	NM_003669
unk	37921	0.000553	1.51e-05	5.17	2.97181	1.35	A_32_P139634	THC2348959
CENTG3	34777	0.00605	0.000473	3.93	-0.348683	1.35	A_24_P333364	NM_001042535
MGC4618	21647	0.000161	2.32e-06	5.94	4.83708	1.34	A_23_P58148	NM_032326
unk	38016	0.000122	1.57e-06	8.08	4.13639	1.34	(+)eQC-14	unk
C17orf54	26891	0.000304	6.22e-06	5.49	3.83078	1.34	A_24_P229871	NM_182564
RTN3	11098	0.00364	0.000226	4.2	0.357675	1.34	A_32_P83997	NM_201430
FTH1	2627	7.11e-05	7.01e-07	6.27	5.95059	1.33	A_32_P820503	NM_002032
unk	39625	0.000282	5.55e-06	5.53	3.94156	1.33	A_24_P264383	THC2251316
KLK3	380	0.00459	0.000318	4.08	0.0304328	1.33	A_24_P108401	AF335478
unk	31657	0.000107	1.31e-06	6.05	5.34088	1.32	A_32_P10133	AK022045
CD36	1047	0.000773	2.47e-05	4.99	2.49187	1.32	A_23_P111583	NM_001001547
unk	40731	0.00363	0.000226	4.7	0.763179	1.32	(+)E1A_r60_a135	unk
TMSL3	7718	0.00904	0.000854	3.73	-0.89419	1.32	A_24_P143189	NM_183049
XIST	8126	0.0125	0.00135	3.54	-1.3431	1.32	A_24_P500584	NR_001564
ZNF406	18652	0.000267	5.06e-06	5.56	4.03105	1.31	A_32_P109922	NM_020863
SFRP2	6836	0.000521	1.37e-05	5.21	3.06473	1.31	A_23_P81103	NM_003013
unk	42230	0.00602	0.000471	4.24	-0.0225729	1.31	(+)E1A_r60_a107	unk
unk	30181	0.0976	0.0259	2.45	-3.49724	1.31	(+)E1A_r60_a107	unk
unk	18502	2.8e-05	1.61e-07	6.88	7.39946	1.3	A_24_P375205	ENST00000343519
S100P	6685	0.00528	0.000388	4	-0.158527	1.3	A_23_P58266	NM_005980
unk	36837	0.000139	1.91e-06	5.91	4.97433	1.29	A_24_P186464	ENST00000295399
unk	39070	0.000189	2.97e-06	5.8	4.56585	1.29	A_32_P94122	THC2273762
STMN2	12046	0.000392	8.94e-06	5.36	3.4784	1.29	A_23_P399265	S82024
unk	28820	0.000479	1.2e-05	5.25	3.18998	1.29	A_24_P480206	A_24_P480206
SF3A2	8556	0.00108	4.08e-05	4.82	2.00777	1.29	A_23_P90339	NM_007165
unk	38377	0.00588	0.000453	3.95	-0.307157	1.29	A_24_P478153	THC2250454
unk	36264	0.0157	0.00186	3.63	-1.32694	1.29	(+)E1A_r60_a107	unk
unk	35665	0.0186	0.00238	3.49	-1.58362	1.29	(+)E1A_r60_a107	unk
unk	43077	0.0653	0.0146	2.77	-2.95364	1.29	(+)E1A_r60_a107	unk
unk	41643	0.327	0.157	1.48	-4.76479	1.29	(+)E1A_r60_a107	unk
LOXL2	4228	1.19e-06	1.7e-09	8.57	11.7826	1.28	A_23_P111995	NM_002318
unk	31431	4.99e-05	4.19e-07	6.46	6.4509	1.28	A_32_P139400	A_32_P139400
NDOR1	14372	0.00116	4.55e-05	4.78	1.90334	1.28	A_23_P257407	AK026089
TCF1	7493	0.00139	5.9e-05	4.68	1.65192	1.28	A_23_P36757	NM_000545
unk	40607	0.0506	0.0101	2.87	-2.78586	1.28	(+)E1A_r60_a107	unk
HSPA8	3554	6.94e-08	3.29e-11	10.2	15.56	1.27	A_24_P287129	NM_006597
LCE1C	27739	2.24e-05	1.16e-07	6.94	7.6996	1.27	A_23_P303891	NM_178351
SNCA	7097	0.00647	0.000529	3.89	-0.454246	1.27	A_23_P29939	NM_007308
TMSL3	7717	0.00855	0.000787	3.74	-0.832552	1.27	A_23_P399201	NM_183049
PF4	5394	0.00931	0.000892	3.7	-0.952437	1.27	A_24_P79403	NM_002619
unk	43472	0.017	0.00209	3.69	-1.27899	1.27	(+)E1A_r60_a135	unk
unk	37285	0.0165	0.002	3.57	-1.41685	1.27	(+)E1A_r60_a107	unk
SAA2	6687	0.0154	0.0018	3.43	-1.61861	1.27	A_23_P306203	NM_030754
unk	29520	0.0771	0.0185	2.6	-3.31711	1.27	A_32_P199901	ENST00000276173
ATF7IP2	20525	0.419	0.228	1.26	-5.02278	1.27	A_24_P341987	NM_024997
unk	35276	0.000182	2.78e-06	5.78	4.61093	1.26	A_24_P8130	AK092421
unk	35047	1.18e-06	1.64e-09	8.58	11.8166	1.25	A_32_P177725	THC2416098
unk	35682	0.000116	1.48e-06	6	5.22591	1.25	A_32_P30187	A_32_P30187
unk	37872	0.00508	0.000367	4.46	0.292208	1.25	(+)E1A_r60_a20	unk
unk	38365	2.78e-09	2.3e-13	-32.1	8.91172	-5.63	(+)eQC-08	unk
FOS	2600	7.12e-09	9.82e-13	-11.8	18.8716	-3.86	A_23_P106194	NM_005252
EGR1	2136	2.82e-06	5.31e-09	-8.12	10.6863	-3.42	A_23_P214080	NM_001964
SOCS3	9391	4e-06	8.74e-09	-7.92	10.2038	-2.84	A_23_P207058	NM_003955
ITLN1	17304	0.0635	0.0139	-2.61	-3.51669	-2.38	A_23_P95790	NM_017625
FOSB	2601	4.03e-06	8.9e-09	-7.91	10.1867	-2.36	A_23_P429998	NM_006732
DUSP1	2033	1.45e-06	2.26e-09	-8.45	11.5088	-2.34	A_23_P110712	NM_004417
JUN	3916	3.65e-06	7.51e-09	-7.98	10.3499	-2.34	A_23_P201538	NM_002228
unk	43917	0.0372	0.00641	-2.93	-2.80388	-2.31	A_23_P43979	M87790
JUNB	3917	3.08e-07	2.69e-10	-9.32	13.554	-2.19	A_23_P4821	NM_002229
ZFP36	8174	2.25e-05	1.17e-07	-6.93	7.69188	-2.19	A_23_P39237	NM_003407
CYR61	3694	2.78e-09	2.55e-13	-12.5	20.1251	-2.16	A_23_P46426	NM_001554
IGJ	3702	0.0518	0.0104	-2.74	-3.24813	-2.16	A_23_P167168	NM_144646
CIDEA	1289	2.91e-05	1.72e-07	-6.79	7.31491	-2.13	A_23_P376704	NM_198289
unk	39620	0.00213	0.000108	-4.47	1.07167	-2.11	A_32_P43664	AW136683
unk	42611	3.06e-05	1.89e-07	-6.75	7.22235	-2.08	A_24_P788878	THC2371963
IER2	10064	9.26e-09	2.55e-12	-11.4	17.9762	-2.06	A_23_P153905	NM_004907
ATF3	510	3.79e-05	2.71e-07	-6.62	6.87515	-2.06	A_23_P34915	NM_004024
IL6	3741	0.00124	4.97e-05	-4.75	1.818	-1.97	A_23_P71037	NM_000600
IGHG1	3697	0.029	0.00453	-3.07	-2.48079	-1.94	A_23_P158817	NM_001040077
CYR61	3693	1.84e-06	3.13e-09	-8.32	11.1958	-1.89	A_23_P46429	NM_001554
CXCL2	3066	0.000115	1.46e-06	-6.01	5.23955	-1.87	A_23_P315364	NM_002089
RPS4Y1	6569	0.0551	0.0114	-2.7	-3.32913	-1.81	A_23_P259314	NM_001008
CYR61	3695	2.71e-08	8.72e-12	-10.8	16.8187	-1.79	A_24_P370946	NM_001554
IER2	10065	5.95e-07	6.7e-10	-8.95	12.6804	-1.74	A_32_P36235	NM_004907
KRT19	4080	0.0433	0.00796	-2.85	-3.00308	-1.74	A_23_P66798	NM_002276
NR4A1	3377	8.29e-05	8.93e-07	-6.24	5.73328	-1.73	A_23_P128230	NM_002135
SLPI	7049	1.97e-05	9.29e-08	-7.02	7.91386	-1.71	A_23_P91230	NM_003064
RGS16	6367	0.000387	8.78e-06	-5.36	3.49548	-1.69	A_23_P320578	NM_002928
FGF22	14240	1.82e-05	8.27e-08	-9.86	6.05389	-1.67	A_23_P153878	NM_020637
unk	37129	0.00144	6.2e-05	-5.08	1.88263	-1.62	(+)E1A_r60_a22	unk
IGHG1	3696	0.0675	0.0153	-2.58	-3.59813	-1.6	A_32_P200144	NM_001040077
CA3	824	0.00341	0.000207	-4.27	0.497563	-1.58	A_23_P20316	NM_005181
ANXA8	262	0.0827	0.0204	-2.45	-3.85956	-1.55	A_32_P105549	NM_001630
unk	39498	0.000127	1.64e-06	-5.97	5.1229	-1.54	A_24_P845082	AY090769
MYOC	4792	0.000873	2.95e-05	-4.93	2.32136	-1.54	A_23_P23783	NM_000261
IGLL1	3709	0.0668	0.015	-2.58	-3.58364	-1.54	A_24_P83102	NM_020070
LSMD1	21691	0.0474	0.00911	-2.93	-2.67877	-1.53	A_23_P38206	NM_032356
unk	39073	0.0777	0.0186	-2.49	-3.77924	-1.53	A_24_P169873	ENST00000322032
unk	29753	1.76e-06	2.82e-09	-8.37	11.295	-1.5	A_32_P103776	THC2395355
unk	31723	0.116	0.0334	-2.23	-4.29802	-1.42	A_24_P605563	AY172962
unk	29483	0.0721	0.0167	-2.54	-3.68098	-1.41	A_32_P39440	BC030813
RGS1	6353	8.13e-05	8.67e-07	-6.2	5.7445	-1.4	A_23_P97141	NM_002922
unk	34080	3.61e-05	2.49e-07	-6.65	6.95537	-1.38	A_24_P924185	S81524
unk	39278	0.00124	4.96e-05	-4.75	1.81874	-1.37	A_32_P74409	ENST00000339446
MYC	4733	0.000799	2.62e-05	-4.97	2.43779	-1.36	A_23_P215956	NM_002467
unk	43117	0.0361	0.00614	-3.05	-2.43862	-1.36	(+)E1A_r60_a22	unk
CTA-246H3.1	22677	0.0845	0.0211	-2.44	-3.89055	-1.36	A_24_P239076	NM_001013618
unk	41163	0.00492	0.00035	-4.28	0.183676	-1.35	(+)E1A_r60_a22	unk
unk	43440	0.0469	0.00895	-2.92	-2.681	-1.35	(+)E1A_r60_a22	unk
ANG	297	6.34e-10	2.91e-14	-13.6	22.123	-1.34	A_23_P428738	NM_001145
OGN	5136	0.000137	1.88e-06	-5.92	4.99439	-1.33	A_23_P82990	NM_033014
GADD45B	4741	0.00412	0.000273	-4.13	0.179224	-1.33	A_24_P239606	NM_015675
unk	32461	0.0149	0.00173	-3.54	-1.39676	-1.32	(+)E1A_r60_a22	unk
unk	41524	0.0219	0.00303	-3.36	-1.83116	-1.32	(+)E1A_r60_a22	unk
HLF	3335	1.44e-07	9.94e-11	-9.91	14.5111	-1.31	A_23_P356585	NM_002126
unk	33970	0.000331	7.03e-06	-5.44	3.71169	-1.31	A_32_P194962	BU187991
AZGP1	597	1.25e-06	1.87e-09	-8.53	11.6948	-1.3	A_23_P71268	NM_001185
unk	33062	0.0155	0.00183	-3.51	-1.47889	-1.3	(+)E1A_r60_a22	unk
SLC25A25	23230	5.4e-05	4.71e-07	-6.42	6.33775	-1.29	A_24_P355267	NM_001006641
TFF3	7607	0.000409	9.61e-06	-5.33	3.40808	-1.29	A_23_P257296	NM_003226
IGHA1	42250	0.0961	0.0254	-2.36	-4.05484	-1.27	A_23_P136026	AK128476
unk	42619	0.00849	0.00078	-3.91	-0.625665	-1.25	(+)E1A_r60_a22	unk
RGS3	6356	0.000211	3.46e-06	-5.7	4.39965	-1.23	A_23_P219197	NM_134427
unk	43306	0.0142	0.00161	-3.59	-1.33628	-1.23	(+)E1A_r60_a22	unk
unk	32035	0.168	0.0572	-2.04	-4.37367	-1.23	A_24_P654255	A_24_P654255
NR2F1	7597	0.00257	0.00014	-4.37	0.819422	-1.22	A_23_P348737	NM_005654
unk	36454	0.0126	0.00136	-3.58	-1.28061	-1.22	(+)E1A_r60_a22	unk
unk	34170	0.028	0.00429	-3.18	-2.1929	-1.22	(+)E1A_r60_a22	unk
unk	39998	0.0592	0.0126	-2.71	-3.1857	-1.22	(+)E1A_r60_a22	unk
unk	35213	0.0735	0.0171	-2.53	-3.70341	-1.22	A_24_P357847	BC030813
unk	41123	0.113	0.032	-2.31	-3.83677	-1.22	(+)E1A_r60_a22	unk
unk	36243	0.129	0.0389	-2.16	-4.43256	-1.22	A_24_P104980	AJ319669
unk	36476	0.00264	0.000145	-4.61	0.985173	-1.21	(+)E1A_r60_a22	unk
unk	30150	0.0502	0.0099	-2.76	-3.20367	-1.2	A_24_P24371	ENST00000379913
SNF1LK	24924	0.00138	5.8e-05	-4.69	1.66853	-1.19	A_23_P132121	NM_173354
TFF3	7608	0.00147	6.39e-05	-4.65	1.57429	-1.19	A_23_P393099	NM_003226
IGKC	3704	0.0999	0.0268	-2.33	-4.10512	-1.19	A_24_P272146	BC067092
PROCR	11395	2.95e-05	1.78e-07	-6.78	7.28497	-1.18	A_23_P80040	NM_006404
unk	32957	0.000132	1.79e-06	-5.93	5.03964	-1.18	A_32_P75141	A_32_P75141
RPS4Y2	43338	0.195	0.0716	-1.87	-4.94669	-1.17	A_23_P324384	NM_001039567
FBLN1	2419	4.85e-05	4.02e-07	-6.48	6.49079	-1.16	A_23_P211631	NM_006486
unk	34892	0.0213	0.00292	-3.31	-1.96453	-1.16	(+)E1A_r60_a22	unk
unk	30051	0.0271	0.0041	-3.2	-2.19053	-1.16	(+)E1A_r60_a22	unk
SPRY2	11022	1.39e-07	9.24e-11	-9.78	14.5769	-1.15	A_23_P128698	NM_005842
IER3	9247	0.00069	2.1e-05	-5.05	2.64865	-1.15	A_23_P42257	NM_003897
NFIX	4946	0.00248	0.000132	-4.39	0.874079	-1.15	A_24_P858698	NM_002501
unk	30189	0.117	0.0339	-2.23	-4.31102	-1.15	A_24_P66578	ENST00000310579
unk	6246	0.000349	7.58e-06	-5.42	3.63846	-1.14	A_32_P105200	AY170823
SOX17	19250	0.0049	0.000348	-4.04	-0.0555598	-1.14	A_23_P82775	NM_022454
COL8A1	1422	0.00103	3.79e-05	-4.87	2.11337	-1.13	A_23_P69030	NM_001850
unk	29536	1.48e-05	5.52e-08	-7.21	8.41846	-1.12	A_23_P72330	A_23_P72330
DES	17284	0.0206	0.00278	-3.26	-2.02628	-1.12	A_23_P90710	NM_001927
unk	30359	0.14	0.044	-2.1	-4.53996	-1.12	A_23_P435390	A_23_P435390
unk	29301	0.000396	9.05e-06	-5.35	3.46679	-1.11	A_32_P213103	CA414006
CD69	1085	0.00193	9.45e-05	-4.51	1.19699	-1.11	A_23_P87879	NM_001781
CD69	1086	0.00302	0.000175	-4.31	0.619678	-1.11	A_23_P87879	NM_001781
unk	33038	0.0715	0.0165	-2.61	-3.34051	-1.11	(+)E1A_r60_a22	unk
unk	30056	0.0684	0.0156	-2.63	-3.36156	-1.11	(+)E1A_r60_a22	unk
unk	31421	0.0741	0.0174	-2.57	-3.47688	-1.11	(+)E1A_r60_a22	unk
unk	35243	0.0801	0.0195	-2.47	-3.81875	-1.11	A_32_P159192	ENST00000295339
SPTB	7224	0.000109	1.36e-06	-6.03	5.30504	-1.1	A_32_P134968	NM_001024858
BTG2	8397	0.000282	5.55e-06	-5.53	3.9408	-1.1	A_23_P62901	NM_006763
unk	37910	0.000358	7.97e-06	-5.4	3.58929	-1.1	A_32_P164916	AL833005
